# Supplementary material for: RNA polymerase II is a polar roadblock to a progressing DNA fork
Source: Nat Commun. 2025 Sep 29;16:8631. doi: 10.1038/s41467-025-63662-1 (PMC12479915; doi:10.1038/s41467-025-63662-1)
Supplement: Supplementary file 4 — Source data [file 41467_2025_63662_MOESM4_ESM.xlsx]

## Sheet: Fig 1
Figure 1	B	A20 Co-directional Plot															B	A20 Head-On Plot														C	A20 Peak Disruption Force								C	A20 Sliding Distance
Data		Data		Theory 1		Theory 2		Theory 3		Theory 4		Theory 5		Theory 6			Data		Data		Theory 1		Theory 2		Theory 3		Theory 4		Theory 5			Data	Mean	Data	Mean	Data	Mean	Data	Mean		Data	Mean	Data	Mean	Data	Mean	Data	Mean
Naked DNA		CD A20 Pol II															Naked DNA		HO A20 Pol II													CD A20 (-) RNase T1		CD A20 (+) RNase T1		HO A20 (-) RNase T1		HO A20 (+) RNase T1			CD A20 (-) RNase T1		CD A20 (+) RNase T1		HO A20 (-) RNase T1		HO A20 (+) RNase T1
Extension (nm)	Force (pN)	Extension (nm)	Force (pN)	Extension (nm)	Force (pN)	Extension (nm)	Force (pN)	Extension (nm)	Force (pN)	Extension (nm)	Force (pN)	Extension (nm)	Force (pN)	Extension (nm)	Force (pN)		Extension (nm)	Force (pN)	Extension (nm)	Force (pN)	Extension (nm)	Force (pN)	Extension (nm)	Force (pN)	Extension (nm)	Force (pN)	Extension (nm)	Force (pN)	Extension (nm)	Force (pN)		Force (pN)	Force (pN)	Force (pN)	Force (pN)	Force (pN)	Force (pN)	Force (pN)	Force (pN)		Sliding (bp)	Sliding (bp)	Sliding (bp)	Sliding (bp)	Sliding (bp)	Sliding (bp)	Sliding (bp)	Sliding (bp)
3254.04	16.0552	3259.09	15.5808	3434.48	15.0601	3623.39	15.0601	3812.3	15.0601	4001.21	15.0601	4190.11	15.0601	4379.02	15.0601		3502.9	15.3387	3500.4	15.0215	4244.9	15.0601	4056	15.0601	3867.09	15.0601	3678.18	15.0601	3500.35	15.7286		16.39	17.9	17.8	16.9	41.57	35.2	23.82	32.6		11.1	6.1	2	3.9	140.1	100.1	16.9	21.7
3256.26	15.3318	3253.21	15.2237	3435.47	15.1202	3624.55	15.1202	3813.62	15.1202	4002.7	15.1202	4191.77	15.1202	4380.85	15.1202		3501.08	15.1987	3502.67	15.2375	4246.59	15.1202	4057.52	15.1202	3868.44	15.1202	3679.37	15.1202	3501.34	15.7901		17.45		17.6		29.12		38.87			5.8		11.6		18.3		21.7
3250.61	15.2983	3255.06	15.9644	3436.44	15.1805	3625.68	15.1805	3814.92	15.1805	4004.16	15.1805	4193.4	15.1805	4382.64	15.1805		3500.77	14.7168	3501.67	15.3895	4248.27	15.1805	4059.03	15.1805	3869.79	15.1805	3680.56	15.1805	3502.32	15.8518		17		16.9		37.03		30.39			1.2		1.9		14.6		23
3253.41	14.7638	3265.02	15.2874	3437.42	15.241	3626.82	15.241	3816.22	15.241	4005.63	15.241	4195.03	15.241	4384.44	15.241		3505.71	14.9444	3505.1	14.78	4249.94	15.241	4060.54	15.241	3871.14	15.241	3681.74	15.241	3503.3	15.9135		17.62		16.5		39.77		33.8			-0.2		-4.5		14.5		57.8
3255.1	14.7769	3252.26	14.7891	3438.37	15.3015	3627.94	15.3015	3817.5	15.3015	4007.06	15.3015	4196.63	15.3015	4386.19	15.3015		3504.1	15.6963	3501.9	15.4519	4251.61	15.3015	4062.04	15.3015	3872.48	15.3015	3682.91	15.3015	3504.28	15.9754		15.78		15.9		29.94		32.27			6.7		5.7		13.4		29
3252.26	14.9935	3258.09	14.7555	3439.34	15.3622	3629.07	15.3622	3818.8	15.3622	4008.53	15.3622	4198.26	15.3622	4387.98	15.3622		3507.52	15.2756	3507.86	15.0666	4253.27	15.3622	4063.54	15.3622	3873.81	15.3622	3684.09	15.3622	3505.25	16.0373		16.15		15.6		33.33		27.88			6.4		2.9		22.9		27.3
3258.24	14.9517	3259.64	15.8351	3440.3	15.4229	3630.19	15.4229	3820.07	15.4229	4009.96	15.4229	4199.85	15.4229	4389.74	15.4229		3509.68	14.9242	3506.03	15.0418	4254.92	15.4229	4065.03	15.4229	3875.14	15.4229	3685.26	15.4229	3506.22	16.0994		18.68		16.9		35.2		25.49			2.3		5		179.3		14
3253.08	14.5713	3252.24	15.5283	3441.25	15.4838	3631.3	15.4838	3821.35	15.4838	4011.4	15.4838	4201.45	15.4838	4391.49	15.4838		3511.57	15.4622	3508.02	14.9374	4256.57	15.4838	4066.52	15.4838	3876.47	15.4838	3686.42	15.4838	3507.19	16.1617		15.54		16.9		41		32.65			5.5		-4.7		11.7		10.8
3250.82	14.433	3269.63	14.6103	3442.21	15.5449	3632.42	15.5449	3822.62	15.5449	4012.83	15.5449	4203.04	15.5449	4393.25	15.5449		3511.75	15.0694	3510.95	14.7779	4258.21	15.5449	4068	15.5449	3877.79	15.5449	3687.58	15.5449	3508.15	16.224		16.1		18.4		37.81		29.07			6.5		7.5		23.9		24.3
3259.82	14.7231	3263.87	14.8832	3443.16	15.606	3633.53	15.606	3823.9	15.606	4014.27	15.606	4204.63	15.606	4395	15.606		3512.44	14.9625	3507.7	15.0138	4259.84	15.606	4069.47	15.606	3879.1	15.606	3688.74	15.606	3509.11	16.2865		16.65		15.9		37.39		30.39			14.6		5.1		29.1		15.7
3255.06	15.0245	3259.92	15.3255	3444.12	15.6673	3634.64	15.6673	3825.17	15.6673	4015.7	15.6673	4206.23	15.6673	4396.76	15.6673		3509.87	15.2672	3507.81	14.939	4261.47	15.6673	4070.94	15.6673	3880.41	15.6673	3689.89	15.6673	3510.07	16.349		15.94		17.22		34		28.94			2.2		-2.2		24.7		12.8
3261.34	15.256	3267.6	14.779	3445.05	15.7286	3635.74	15.7286	3826.42	15.7286	4017.11	15.7286	4207.79	15.7286	4398.47	15.7286		3517.05	15.201	3510.6	15.2509	4263.09	15.7286	4072.41	15.7286	3881.72	15.7286	3691.04	15.7286	3511.02	16.4117		17.42		16.68		30.13		29.26			-4.1		-0.8		0		8.8
3259.18	14.7282	3263.52	14.7081	3445.99	15.7901	3636.83	15.7901	3827.67	15.7901	4018.51	15.7901	4209.35	15.7901	4400.19	15.7901		3513.34	14.8865	3512.49	15.4229	4264.7	15.7901	4073.86	15.7901	3883.02	15.7901	3692.18	15.7901	3511.97	16.4746		16.42		16.71		29.99		37.11			3.7		1.2		0		13.8
3260.29	14.8295	3270.94	15.0829	3446.93	15.8518	3637.92	15.8518	3828.92	15.8518	4019.92	15.8518	4210.91	15.8518	4401.91	15.8518		3516.06	15.3483	3519.06	15.317	4266.31	15.8518	4075.32	15.8518	3884.32	15.8518	3693.32	15.8518	3512.92	16.5375		15.7		16.02		36.76		28.58			4.3		-2.1		694.4		36.7
3261.76	14.4066	3269	14.9909	3447.86	15.9135	3639.02	15.9135	3830.17	15.9135	4021.32	15.9135	4212.47	15.9135	4403.62	15.9135		3518.34	15.2026	3514.6	15.041	4267.91	15.9135	4076.76	15.9135	3885.61	15.9135	3694.46	15.9135	3513.87	16.6006		16.81		16.59		37.86		39.95			19.4		2.2		41.9		0
3265.6	14.468	3267.23	14.7543	3448.8	15.9754	3640.11	15.9754	3831.41	15.9754	4022.72	15.9754	4214.03	15.9754	4405.34	15.9754		3517.86	15.0666	3519.8	15.2721	4269.51	15.9754	4078.2	15.9754	3886.89	15.9754	3695.59	15.9754	3514.81	16.6637		16.95		16.74		37.61		36.66			1		0.8		22		0
3265.47	14.8422	3270.38	14.8241	3449.73	16.0373	3641.2	16.0373	3832.66	16.0373	4024.13	16.0373	4215.59	16.0373	4407.05	16.0373		3521.28	14.6527	3515.79	15.4505	4271.1	16.0373	4079.64	16.0373	3888.18	16.0373	3696.71	16.0373	3515.75	16.727		15.53		15.84		39.7		33.82			7.9		4.5		16.1		31
3266.85	14.4098	3274.72	14.7696	3450.65	16.0994	3642.27	16.0994	3833.89	16.0994	4025.5	16.0994	4217.12	16.0994	4408.73	16.0994		3524.21	15.2178	3521.3	15.2396	4272.69	16.0994	4081.07	16.0994	3889.45	16.0994	3697.84	16.0994	3516.68	16.7905		16.11		16.41		39.4		33.57			9.3		24.1		569.8		89
3265.04	14.5691	3271.39	14.5354	3451.57	16.1617	3643.34	16.1617	3835.11	16.1617	4026.88	16.1617	4218.64	16.1617	4410.41	16.1617		3520.97	14.6632	3523.01	15.2969	4274.26	16.1617	4082.49	16.1617	3890.73	16.1617	3698.96	16.1617	3517.61	16.854		16.04		16.65		37.45		38.86			9.8		5.5		27.5		4.7
3268.66	15.0246	3272.94	14.6961	3452.49	16.224	3644.41	16.224	3836.33	16.224	4028.25	16.224	4220.17	16.224	4412.09	16.224		3521.02	14.8555	3519.13	15.5073	4275.83	16.224	4083.91	16.224	3891.99	16.224	3700.07	16.224	3518.54	16.9177		16.17		16.59		41.67		36.33			14.1		18.1		16.6		0
3269.72	14.9667	3272.63	14.9745	3453.41	16.2865	3645.48	16.2865	3837.55	16.2865	4029.63	16.2865	4221.7	16.2865	4413.77	16.2865		3528.43	15.1136	3527.67	15.0174	4277.4	16.2865	4085.33	16.2865	3893.26	16.2865	3701.18	16.2865	3519.47	16.9814		15.47		16.47		30.2		30.15			10.2		1		47.5		43.6
3271.37	14.9639	3280.81	15.025	3454.33	16.349	3646.55	16.349	3838.77	16.349	4031	16.349	4223.22	16.349	4415.45	16.349		3531.57	14.9376	3524.82	15.1556	4278.96	16.349	4086.74	16.349	3894.52	16.349	3702.29	16.349	3520.4	17.0453		15.84		21.5		30.54		28.82			4.2		5.3		17.6		15
3271.94	15.1951	3276.1	14.6337	3455.23	16.4117	3647.6	16.4117	3839.97	16.4117	4032.35	16.4117	4224.72	16.4117	4417.09	16.4117		3526.09	15.0844	3529.8	15.0934	4280.52	16.4117	4088.14	16.4117	3895.77	16.4117	3703.4	16.4117	3521.32	17.1094		15.93		15.69		27.4		32.39			6.5		2.2		12.4		18.3
3274.25	14.9932	3276.49	15.2594	3456.15	16.4746	3648.67	16.4746	3841.19	16.4746	4033.72	16.4746	4226.24	16.4746	4418.77	16.4746		3530.9	15.2604	3528.88	15.3244	4282.07	16.4746	4089.54	16.4746	3897.02	16.4746	3704.5	16.4746	3522.24	17.1735		15.72		17.1		40.45		29.02			-1.4		0.2		38.3		23.5
3269.81	14.8778	3276.93	14.9835	3457.05	16.5375	3649.72	16.5375	3842.39	16.5375	4035.06	16.5375	4227.73	16.5375	4420.41	16.5375		3532.38	15.0205	3527.55	15.1136	4283.61	16.5375	4090.94	16.5375	3898.27	16.5375	3705.59	16.5375	3523.15	17.2378		38.77				26.74		39.95			26.5				41.5		13.1
3271.03	14.8108	3282.83	15.4269	3457.95	16.6006	3650.77	16.6006	3843.59	16.6006	4036.41	16.6006	4229.23	16.6006	4422.05	16.6006		3532.59	14.8933	3530.1	15.337	4285.15	16.6006	4092.33	16.6006	3899.51	16.6006	3706.69	16.6006	3524.06	17.3021		20.75				38.78		37.32			3.9				679.4		10.5
3276.12	15.1114	3282.14	15.2167	3458.85	16.6637	3651.82	16.6637	3844.78	16.6637	4037.75	16.6637	4230.72	16.6637	4423.69	16.6637		3532.39	15.3134	3533.18	15.3205	4286.68	16.6637	4093.71	16.6637	3900.74	16.6637	3707.78	16.6637	3524.97	17.3666		20.85				33.84		38.82			-0.8				21.5		0
3277.61	15.2125	3285.28	15.1412	3459.75	16.727	3652.86	16.727	3845.98	16.727	4039.1	16.727	4232.21	16.727	4425.33	16.727		3535.71	15.2255	3530.21	15.1951	4288.21	16.727	4095.09	16.727	3901.98	16.727	3708.86	16.727	3525.88	17.4313		16.74				30.53		28.57			15.7				63.2		15.4
3279.24	15.2549	3283.35	15.1395	3460.63	16.7905	3653.89	16.7905	3847.15	16.7905	4040.41	16.7905	4233.67	16.7905	4426.93	16.7905		3533.53	15.3398	3537.23	15.212	4289.73	16.7905	4096.47	16.7905	3903.2	16.7905	3709.94	16.7905	3526.78	17.496		16.38						29.85			1.3						54.9
3277.92	15.0457	3284.15	14.941	3461.53	16.854	3654.94	16.854	3848.35	16.854	4041.75	16.854	4235.16	16.854	4428.57	16.854		3542.18	15.0824	3536.14	14.9331	4291.24	16.854	4097.83	16.854	3904.43	16.854	3711.02	16.854	3527.69	17.5609		15.77						38.79			-4.3						88.1
3281.05	15.434	3286.39	15.3206	3462.41	16.9177	3655.97	16.9177	3849.52	16.9177	4043.07	16.9177	4236.62	16.9177	4430.17	16.9177		3540.01	15.1728	3534.87	15.381	4292.75	16.9177	4099.2	16.9177	3905.65	16.9177	3712.1	16.9177	3528.59	17.6258		16.5						28.19			10.5						21.7
3282.53	15.3552	3287.65	15.4431	3463.3	16.9814	3656.99	16.9814	3850.69	16.9814	4044.39	16.9814	4238.08	16.9814	4431.78	16.9814		3543.23	14.8838	3541.65	14.7743	4294.26	16.9814	4100.56	16.9814	3906.87	16.9814	3713.17	16.9814	3529.48	17.6909		15.89						40.51			-0.2						5.9
3280.41	15.3286	3289.57	15.4814	3464.18	17.0453	3658.02	17.0453	3851.86	17.0453	4045.7	17.0453	4239.54	17.0453	4433.38	17.0453		3539.9	15.1954	3540.38	15.3411	4295.76	17.0453	4101.92	17.0453	3908.08	17.0453	3714.24	17.0453	3530.38	17.7562		16.59						28.25			0.8						22.7
3284.21	15.4983	3290.8	15.3962	3465.06	17.1094	3659.05	17.1094	3853.03	17.1094	4047.01	17.1094	4241	17.1094	4434.98	17.1094		3544.13	15.2162	3540.6	14.9916	4297.25	17.1094	4103.27	17.1094	3909.29	17.1094	3715.3	17.1094	3531.27	17.8215		15.71						30.16			3.1						10.5
3287.27	15.4316	3292.32	15.7813	3465.94	17.1735	3660.07	17.1735	3854.2	17.1735	4048.33	17.1735	4242.46	17.1735	4436.58	17.1735		3546.39	14.953	3543.56	15.3743	4298.74	17.1735	4104.62	17.1735	3910.49	17.1735	3716.36	17.1735	3532.16	17.887		43.39						31.77			26.4						17.1
3287.03	15.3936	3295.8	15.7881	3466.81	17.2378	3661.08	17.2378	3855.35	17.2378	4049.61	17.2378	4243.88	17.2378	4438.15	17.2378		3543.91	15.2461	3542.25	15.3382	4300.23	17.2378	4105.96	17.2378	3911.69	17.2378	3717.42	17.2378	3533.04	17.9525		15.85						29.45			-2.5						13.3
3285.65	15.46	3295.13	15.6205	3467.69	17.3021	3662.1	17.3021	3856.51	17.3021	4050.93	17.3021	4245.34	17.3021	4439.75	17.3021		3546.31	15.1274	3547.03	15.3014	4301.7	17.3021	4107.29	17.3021	3912.88	17.3021	3718.47	17.3021	3533.93	18.0182		16.13						31.18			3.6						21.4
3289.02	15.5346	3294.96	15.7757	3468.56	17.3666	3663.11	17.3666	3857.66	17.3666	4052.21	17.3666	4246.76	17.3666	4441.32	17.3666		3549.85	15.2259	3546.78	15.0684	4303.18	17.3666	4108.63	17.3666	3914.07	17.3666	3719.52	17.3666	3534.81	18.0841		16.06						30.78			0.4						15.3
3286.62	15.3407	3299.13	15.4881	3469.42	17.4313	3664.11	17.4313	3858.8	17.4313	4053.5	17.4313	4248.19	17.4313	4442.88	17.4313		3550.46	15.2796	3547.02	14.9799	4304.65	17.4313	4109.96	17.4313	3915.27	17.4313	3720.57	17.4313	3535.68	18.15								40.51									0
3290.6	15.7306	3297.89	15.5656	3470.29	17.496	3665.12	17.496	3859.95	17.496	4054.78	17.496	4249.61	17.496	4444.45	17.496		3549.96	15.0711	3549.12	15.2905	4306.11	17.496	4111.28	17.496	3916.45	17.496	3721.62	17.496	3536.56	18.2161
3292.27	15.8172	3299.14	15.6921	3471.15	17.5609	3666.12	17.5609	3861.09	17.5609	4056.07	17.5609	4251.04	17.5609	4446.01	17.5609		3551.58	15.2665	3550.47	15.1877	4307.57	17.5609	4112.6	17.5609	3917.63	17.5609	3722.66	17.5609	3537.43	18.2822
3293	15.8545	3300.46	16.2631	3472	17.6258	3667.11	17.6258	3862.21	17.6258	4057.32	17.6258	4252.43	17.6258	4447.54	17.6258		3555.28	15.2722	3551.91	15.2629	4309.02	17.6258	4113.91	17.6258	3918.8	17.6258	3723.7	17.6258	3538.3	18.3485
3294.13	16.1896	3301.24	15.7584	3472.86	17.6909	3668.11	17.6909	3863.36	17.6909	4058.61	17.6909	4253.85	17.6909	4449.1	17.6909		3554.36	15.405	3552.03	15.2	4310.47	17.6909	4115.22	17.6909	3919.98	17.6909	3724.73	17.6909	3539.17	18.415
3297.73	16.0287	3303.64	16.0987	3473.71	17.7562	3669.09	17.7562	3864.48	17.7562	4059.86	17.7562	4255.25	17.7562	4450.63	17.7562		3554.7	15.4961	3553.59	15.4112	4311.92	17.7562	4116.53	17.7562	3921.15	17.7562	3725.76	17.7562	3540.04	18.4815
3297.28	16.1842	3308.13	15.8215	3474.57	17.8215	3670.1	17.8215	3865.62	17.8215	4061.14	17.8215	4256.67	17.8215	4452.19	17.8215		3559.69	15.4475	3554.79	15.3167	4313.36	17.8215	4117.83	17.8215	3922.31	17.8215	3726.79	17.8215	3540.9	18.5482
3298.72	15.7349	3304.17	16.0228	3475.42	17.887	3671.08	17.887	3866.74	17.887	4062.4	17.887	4258.06	17.887	4453.72	17.887		3557.03	15.517	3554.44	15.3682	4314.79	17.887	4119.13	17.887	3923.47	17.887	3727.81	17.887	3541.76	18.6149
3296.68	16.1856	3308.11	15.9128	3476.27	17.9525	3672.06	17.9525	3867.86	17.9525	4063.65	17.9525	4259.45	17.9525	4455.25	17.9525		3560.44	15.5702	3556.3	15.5891	4316.22	17.9525	4120.43	17.9525	3924.63	17.9525	3728.84	17.9525	3542.62	18.6818
3304.26	16.4027	3312.31	16.0178	3477.11	18.0182	3673.04	18.0182	3868.98	18.0182	4064.91	18.0182	4260.84	18.0182	4456.77	18.0182		3560.9	15.6107	3558.57	15.5131	4317.65	18.0182	4121.72	18.0182	3925.79	18.0182	3729.86	18.0182	3543.48	18.7489
3300.27	15.5793	3313.11	15.8983	3477.94	18.0841	3674.01	18.0841	3870.07	18.0841	4066.13	18.0841	4262.2	18.0841	4458.26	18.0841		3562.17	15.8283	3560.06	15.3831	4319.07	18.0841	4123	18.0841	3926.94	18.0841	3730.87	18.0841	3544.33	18.816
3304.16	16.1492	3311.9	16.0713	3478.79	18.15	3674.99	18.15	3871.19	18.15	4067.39	18.15	4263.59	18.15	4459.79	18.15		3563.72	15.8584	3560.74	15.5542	4320.48	18.15	4124.28	18.15	3928.08	18.15	3731.88	18.15	3545.19	18.8833
3306.11	16.2006	3313.87	16.048	3479.62	18.2161	3675.95	18.2161	3872.28	18.2161	4068.61	18.2161	4264.95	18.2161	4461.28	18.2161		3564.97	16.0138	3562.4	15.7758	4321.9	18.2161	4125.56	18.2161	3929.23	18.2161	3732.89	18.2161	3546.04	18.9506
3303.38	16.4251	3315.04	16.3193	3480.46	18.2822	3676.93	18.2822	3873.4	18.2822	4069.87	18.2822	4266.34	18.2822	4462.8	18.2822		3568.23	15.6362	3566.07	15.7919	4323.3	18.2822	4126.83	18.2822	3930.37	18.2822	3733.9	18.2822	3546.88	19.0181
3307.59	16.1547	3317.18	16.1338	3481.29	18.3485	3677.89	18.3485	3874.49	18.3485	4071.09	18.3485	4267.69	18.3485	4464.29	18.3485		3569.16	15.9075	3566.14	15.9751	4324.7	18.3485	4128.1	18.3485	3931.5	18.3485	3734.9	18.3485	3547.73	19.0858
3309.47	16.1221	3317.24	16.2997	3482.12	18.415	3678.85	18.415	3875.59	18.415	4072.32	18.415	4269.05	18.415	4465.78	18.415		3570.86	15.8949	3566.61	15.9072	4326.1	18.415	4129.37	18.415	3932.64	18.415	3735.91	18.415	3548.57	19.1535
3306.79	16.1604	3321.17	16.1943	3482.95	18.4815	3679.81	18.4815	3876.68	18.4815	4073.54	18.4815	4270.41	18.4815	4467.27	18.4815		3571.52	15.637	3569.83	15.9583	4327.49	18.4815	4130.63	18.4815	3933.77	18.4815	3736.9	18.4815	3549.41	19.2214
3313.24	16.177	3320.45	16.0111	3483.78	18.5482	3680.77	18.5482	3877.77	18.5482	4074.77	18.5482	4271.76	18.5482	4468.76	18.5482		3572.87	15.7455	3571.72	15.7705	4328.88	18.5482	4131.89	18.5482	3934.89	18.5482	3737.9	18.5482	3550.25	19.2893
3311.84	16.3347	3323.38	16.5551	3484.59	18.6149	3681.72	18.6149	3878.84	18.6149	4075.96	18.6149	4273.09	18.6149	4470.21	18.6149		3573.41	15.7279	3574.39	15.8684	4330.27	18.6149	4133.14	18.6149	3936.02	18.6149	3738.89	18.6149	3551.09	19.3574
3315.5	16.2037	3328.28	14.9046	3485.42	18.6818	3682.68	18.6818	3879.93	18.6818	4077.19	18.6818	4274.44	18.6818	4471.7	18.6818		3575.65	16.2482	3571.66	15.7142	4331.65	18.6818	4134.39	18.6818	3937.14	18.6818	3739.88	18.6818	3551.92	19.4257
3312.84	16.1906	3326.93	16.6222	3486.23	18.7489	3683.62	18.7489	3881	18.7489	4078.38	18.7489	4275.77	18.7489	4473.15	18.7489		3579.05	15.8262	3574.76	15.9556	4333.02	18.7489	4135.64	18.7489	3938.25	18.7489	3740.87	18.7489	3552.76	19.494
3315.71	16.2074	3325.68	16.4933	3487.06	18.816	3684.57	18.816	3882.09	18.816	4079.61	18.816	4277.12	18.816	4474.64	18.816		3576.51	15.4322	3580.52	15.6489	4334.4	18.816	4136.88	18.816	3939.37	18.816	3741.85	18.816	3553.58	19.5625
3316.2	16.1967	3328.18	16.1847	3487.87	18.8833	3685.51	18.8833	3883.16	18.8833	4080.8	18.8833	4278.45	18.8833	4476.09	18.8833		3576.75	16.2513	3578.95	16.0177	4335.76	18.8833	4138.12	18.8833	3940.47	18.8833	3742.83	18.8833	3554.41	19.631
3314.16	15.9096	3327.23	16.3719	3488.68	18.9506	3686.45	18.9506	3884.23	18.9506	4082	18.9506	4279.77	18.9506	4477.54	18.9506		3583.18	15.5617	3578.31	16.1102	4337.13	18.9506	4139.35	18.9506	3941.58	18.9506	3743.81	18.9506	3555.24	19.6997
3319.09	15.9655	3342.14	14.7591	3489.49	19.0181	3687.39	19.0181	3885.29	19.0181	4083.19	19.0181	4281.09	19.0181	4478.99	19.0181		3584.03	15.9551	3584.12	15.6981	4338.48	19.0181	4140.58	19.0181	3942.68	19.0181	3744.78	19.0181	3556.06	19.7686
3318.14	15.9631	3324.04	14.5682	3490.3	19.0858	3688.33	19.0858	3886.36	19.0858	4084.39	19.0858	4282.41	19.0858	4480.44	19.0858		3582.62	16.0773	3578.45	15.9167	4339.84	19.0858	4141.81	19.0858	3943.78	19.0858	3745.76	19.0858	3556.88	19.8375
3319.66	16.3563	3344.23	14.8703	3491.11	19.1535	3689.27	19.1535	3887.43	19.1535	4085.58	19.1535	4283.74	19.1535	4481.89	19.1535		3584.21	15.9279	3588.6	15.9691	4341.19	19.1535	4143.04	19.1535	3944.88	19.1535	3746.73	19.1535	3557.7	19.9066
3320.83	16.4495	3330.79	15.7772	3491.91	19.2214	3690.19	19.2214	3888.47	19.2214	4086.75	19.2214	4285.03	19.2214	4483.31	19.2214		3587.09	15.6286	3585.63	15.5349	4342.54	19.2214	4144.26	19.2214	3945.98	19.2214	3747.7	19.2214	3558.52	19.9757
3323.09	16.6063	3340.16	14.2961	3492.72	19.2893	3691.13	19.2893	3889.53	19.2893	4087.94	19.2893	4286.35	19.2893	4484.76	19.2893		3586.12	15.9555	3584.36	15.7883	4343.88	19.2893	4145.47	19.2893	3947.07	19.2893	3748.66	19.2893	3559.34	20.045
3332.4	15.5383	3327.78	15.1375	3493.51	19.3574	3692.04	19.3574	3890.58	19.3574	4089.11	19.3574	4287.64	19.3574	4486.17	19.3574		3585.42	15.5469	3582.48	15.849	4345.22	19.3574	4146.69	19.3574	3948.15	19.3574	3749.62	19.3574	3560.15	20.1145
3317.91	14.747	3349.84	14.87	3494.31	19.4257	3692.96	19.4257	3891.62	19.4257	4090.27	19.4257	4288.93	19.4257	4487.59	19.4257		3589.05	15.8399	3590.76	15.9369	4346.55	19.4257	4147.9	19.4257	3949.24	19.4257	3750.58	19.4257	3560.96	20.184
3330.67	14.6881	3338.4	14.1783	3495.11	19.494	3693.9	19.494	3892.68	19.494	4091.47	19.494	4290.25	19.494	4489.03	19.494		3589.32	15.5883	3591.04	15.4665	4347.89	19.494	4149.1	19.494	3950.32	19.494	3751.54	19.494	3561.77	20.2537
3324.64	14.3607	3344.19	14.4506	3495.91	19.5625	3694.82	19.5625	3893.72	19.5625	4092.63	19.5625	4291.54	19.5625	4490.45	19.5625		3591.11	16.2587	3589.87	15.5524	4349.21	19.5625	4150.3	19.5625	3951.4	19.5625	3752.49	19.5625	3562.58	20.3234
3331.06	16.3062	3341.87	14.4722	3496.7	19.631	3695.73	19.631	3894.76	19.631	4093.8	19.631	4292.83	19.631	4491.86	19.631		3589.83	15.5722	3591.65	15.5975	4350.54	19.631	4151.5	19.631	3952.47	19.631	3753.44	19.631	3563.39	20.3933
3329.98	14.2254	3346.65	14.5438	3497.48	19.6997	3696.63	19.6997	3895.78	19.6997	4094.93	19.6997	4294.09	19.6997	4493.24	19.6997		3594	15.4653	3590.82	15.6487	4351.85	19.6997	4152.7	19.6997	3953.55	19.6997	3754.39	19.6997	3564.19	20.4634
3324.97	14.0892	3345.54	14.543	3498.27	19.7686	3697.55	19.7686	3896.82	19.7686	4096.1	19.7686	4295.38	19.7686	4494.65	19.7686		3591.14	15.5807	3599.5	16.1842	4353.17	19.7686	4153.89	19.7686	3954.62	19.7686	3755.34	19.7686	3564.99	20.5335
3332.87	15.8666	3349.14	14.6382	3499.06	19.8375	3698.46	19.8375	3897.86	19.8375	4097.26	19.8375	4296.66	19.8375	4496.06	19.8375		3595.59	15.6821	3595.58	15.8306	4354.48	19.8375	4155.08	19.8375	3955.68	19.8375	3756.28	19.8375	3565.8	20.6038
3329.15	14.9348	3349.1	14.577	3499.84	19.9066	3699.36	19.9066	3898.88	19.9066	4098.4	19.9066	4297.92	19.9066	4497.44	19.9066		3596.08	15.6605	3598.74	15.5835	4355.79	19.9066	4156.27	19.9066	3956.75	19.9066	3757.22	19.9066	3566.59	20.6741
3336.63	14.5739	3349.51	14.7241	3500.63	19.9757	3700.28	19.9757	3899.92	19.9757	4099.56	19.9757	4299.21	19.9757	4498.85	19.9757		3595.6	15.6325	3601.23	15.7405	4357.09	19.9757	4157.45	19.9757	3957.81	19.9757	3758.16	19.9757	3567.39	20.7446
3331.6	14.5088	3351.89	14.7442	3501.41	20.045	3701.17	20.045	3900.94	20.045	4100.7	20.045	4300.46	20.045				3596.62	15.698	3601.23	15.8831	4358.39	20.045	4158.63	20.045	3958.87	20.045	3759.1	20.045	3568.18	20.8153
3334.25	16.5388	3352.52	14.9487	3502.18	20.1145	3702.07	20.1145	3901.95	20.1145	4101.84	20.1145	4301.72	20.1145				3599.89	15.7767	3600.1	15.9527	4359.69	20.1145	4159.81	20.1145	3959.92	20.1145	3760.04	20.1145	3568.98	20.886
3341.71	14.6915	3355.14	14.9217	3502.96	20.184	3702.96	20.184	3902.97	20.184	4102.97	20.184	4302.98	20.184				3600.55	16.1453	3603.27	15.9871	4360.98	20.184	4160.98	20.184	3960.97	20.184	3760.97	20.184	3569.77	20.9569
3339.23	14.6212	3355.78	14.9626	3503.74	20.2537	3703.86	20.2537	3903.98	20.2537	4104.11	20.2537	4304.23	20.2537				3605.86	15.9455	3602.71	15.9679	4362.27	20.2537	4162.15	20.2537	3962.02	20.2537	3761.9	20.2537	3570.56	21.0278
3338.98	14.6241	3355.59	14.9494	3504.51	20.3234	3704.75	20.3234	3905	20.3234	4105.24	20.3234	4305.49	20.3234				3604.97	15.8613	3604.36	15.9388	4363.56	20.3234	4163.32	20.3234	3963.07	20.3234	3762.83	20.3234	3571.35	21.0989
3338.18	14.411	3357.22	15.1283	3505.28	20.3933	3705.65	20.3933	3906.01	20.3933	4106.38	20.3933	4306.74	20.3933				3606.49	16.1029	3607.28	16.0551	4364.84	20.3933	4164.48	20.3933	3964.11	20.3933	3763.75	20.3933	3572.13	21.1702
3340.38	14.6642	3357.25	15.2408	3506.06	20.4634	3706.54	20.4634	3907.03	20.4634	4107.51	20.4634	4308	20.4634				3610.07	16.1918	3606.94	16.1076	4366.12	20.4634	4165.64	20.4634	3965.16	20.4634	3764.67	20.4634	3572.92	21.2415
3342.11	14.6386	3360.98	15.306	3506.82	20.5335	3707.42	20.5335	3908.02	20.5335	4108.62	20.5335	4309.22	20.5335				3609.55	16.0509	3608.18	15.9377	4367.4	20.5335	4166.8	20.5335	3966.2	20.5335	3765.59	20.5335	3573.7	21.313
3342.71	14.7455	3364.77	15.572	3507.59	20.6038	3708.31	20.6038	3909.03	20.6038	4109.75	20.6038	4310.47	20.6038				3611.77	16.1432	3611.11	16.0118	4368.67	20.6038	4167.95	20.6038	3967.23	20.6038	3766.51	20.6038	3574.48	21.3845
3343.11	14.6549	3362.69	15.4035	3508.35	20.6741	3709.19	20.6741	3910.02	20.6741	4110.86	20.6741	4311.7	20.6741				3613.1	16.2335	3609.21	15.9499	4369.93	20.6741	4169.1	20.6741	3968.26	20.6741	3767.43	20.6741	3575.26	21.4562
3344.1	14.6879	3362.52	15.3505	3509.11	20.7446	3710.06	20.7446	3911.01	20.7446	4111.97	20.7446	4312.92	20.7446				3614.34	15.9495	3613.89	16.1798	4371.2	20.7446	4170.25	20.7446	3969.3	20.7446	3768.34	20.7446	3576.04	21.5281
3343.73	14.9172	3366.83	15.5814	3509.87	20.8153	3710.94	20.8153	3912	20.8153	4113.07	20.8153	4314.14	20.8153				3616.92	16.0576	3614.25	16.3228	4372.46	20.8153	4171.39	20.8153	3970.32	20.8153	3769.25	20.8153	3576.81	21.6
3347.39	15.0129	3370.38	13.8591	3510.64	20.886	3711.83	20.886	3913.02	20.886	4114.21	20.886	4315.39	20.886				3618.95	16.302	3615.16	16.0817	4373.72	20.886	4172.54	20.886	3971.35	20.886	3770.16	20.886	3577.59	21.6721
3348.6	15.3206	3366	13.8025	3511.4	20.9569	3712.7	20.9569	3914.01	20.9569	4115.31	20.9569	4316.62	20.9569				3617.84	16.403	3618.38	16.3157	4374.98	20.9569	4173.68	20.9569	3972.37	20.9569	3771.07	20.9569	3578.36	21.7442
3351.74	15.4949	3369.49	14.1826	3512.14	21.0278	3713.56	21.0278	3914.97	21.0278	4116.39	21.0278	4317.81	21.0278				3620.86	16.46	3620.86	16.4512	4376.23	21.0278	4174.81	21.0278	3973.39	21.0278	3771.98	21.0278	3579.13	21.8165
3351.64	15.3402	3372.82	14.1714	3512.9	21.0989	3714.43	21.0989	3915.96	21.0989	4117.5	21.0989	4319.03	21.0989				3622.1	16.3481	3620.39	16.2996	4377.48	21.0989	4175.94	21.0989	3974.41	21.0989	3772.88	21.0989	3579.9	21.889
3350.29	14.9998	3372.33	14.145	3513.66	21.1702	3715.3	21.1702	3916.95	21.1702	4118.6	21.1702	4320.25	21.1702				3622.95	16.4711	3623.16	16.5553	4378.72	21.1702	4177.08	21.1702	3975.43	21.1702	3773.78	21.1702	3580.67	21.9615
3350.94	15.1227	3373.06	14.2782	3514.4	21.2415	3716.16	21.2415	3917.92	21.2415	4119.68	21.2415	4321.44	21.2415				3625.75	16.3638	3624.36	16.4831	4379.96	21.2415	4178.2	21.2415	3976.44	21.2415	3774.68	21.2415	3581.43	22.0342
3354.26	15.2065	3375.11	14.3738	3515.15	21.313	3717.03	21.313	3918.91	21.313	4120.78	21.313	4322.66	21.313				3627.03	16.5398	3626.3	16.3269	4381.2	21.313	4179.33	21.313	3977.45	21.313	3775.57	21.313	3582.2	22.1069
3353.27	15.4259	3375.93	14.3674	3515.9	21.3845	3717.88	21.3845	3919.87	21.3845	4121.86	21.3845	4323.85	21.3845				3624.38	16.2983	3627.27	16.4487	4382.44	21.3845	4180.45	21.3845	3978.46	21.3845	3776.47	21.3845	3582.96	22.1798
3355.04	15.4324	3379.03	14.583	3516.65	21.4562	3718.76	21.4562	3920.86	21.4562	4122.96	21.4562	4325.07	21.4562				3628.61	16.633	3630.58	16.6348	4383.67	21.4562	4181.57	21.4562	3979.46	21.4562	3777.36	21.4562	3583.72	22.2529
3357.1	15.4836	3378.63	14.5659	3517.39	21.5281	3719.61	21.5281	3921.82	21.5281	4124.04	21.5281	4326.26	21.5281				3636.25	16.4793	3630.38	16.5589	4384.9	21.5281	4182.68	21.5281	3980.47	21.5281	3778.25	21.5281	3584.48	22.326
3358.08	15.5297	3380.93	14.7662	3518.13	21.6	3720.46	21.6	3922.79	21.6	4125.12	21.6	4327.45	21.6				3625.41	15.4527	3632.15	16.7005	4386.13	21.6	4183.8	21.6	3981.47	21.6	3779.14	21.6	3585.24	22.3993
3359.04	15.6052	3380.61	14.6666	3518.87	21.6721	3721.31	21.6721	3923.75	21.6721	4126.19	21.6721	4328.63	21.6721				3632.91	16.7543	3633.67	16.7453	4387.35	21.6721	4184.91	21.6721	3982.47	21.6721	3780.03	21.6721	3585.99	22.4726
3361.35	15.7437	3382.85	14.795	3519.61	21.7442	3722.17	21.7442	3924.72	21.7442	4127.27	21.7442	4329.82	21.7442				3632.33	16.8653	3635.86	16.6229	4388.57	21.7442	4186.02	21.7442	3983.46	21.7442	3780.91	21.7442	3586.75	22.5461
3362.08	15.6959	3384.01	14.7989	3520.35	21.8165	3723.02	21.8165	3925.68	21.8165	4128.35	21.8165	4331.01	21.8165				3638.89	15.5008	3642.64	16.1081	4389.79	21.8165	4187.12	21.8165	3984.46	21.8165	3781.79	21.8165	3587.5	22.6198
3361.91	15.6866	3385.72	14.8423	3521.09	21.889	3723.87	21.889	3926.65	21.889	4129.42	21.889	4332.2	21.889				3635.08	16.8668	3634.12	16.0094	4391	21.889	4188.23	21.889	3985.45	21.889	3782.67	21.889	3588.26	22.6935
3361.92	15.732	3385.72	15.0025	3521.83	21.9615	3724.72	21.9615	3927.61	21.9615	4130.5	21.9615	4333.38	21.9615				3639.8	15.1038	3639.84	15.3683	4392.21	21.9615	4189.33	21.9615	3986.44	21.9615	3783.55	21.9615	3589.01	22.7674
3366.34	16.2009	3387.18	14.8656	3522.56	22.0342	3725.55	22.0342	3928.55	22.0342	4131.54	22.0342	4334.54	22.0342				3638.81	17.1556	3643.19	16.9936	4393.42	22.0342	4190.42	22.0342	3987.43	22.0342	3784.43	22.0342	3589.75	22.8413
3367.06	16.1354	3391.32	15.2391	3523.3	22.1069	3726.4	22.1069	3929.51	22.1069	4132.62	22.1069	4335.73	22.1069				3646.25	16.7202	3642.15	15.5201	4394.63	22.1069	4191.52	22.1069	3988.41	22.1069	3785.3	22.1069	3590.5	22.9154
3366.73	15.9451	3389.47	15.2628	3524.02	22.1798	3727.24	22.1798	3930.45	22.1798	4133.67	22.1798	4336.88	22.1798				3640.75	14.8652	3645.53	16.8882	4395.83	22.1798	4192.61	22.1798	3989.39	22.1798	3786.18	22.1798	3591.25	22.9897
3368.59	16.1363	3393.44	15.5343	3524.76	22.2529	3728.09	22.2529	3931.41	22.2529	4134.74	22.2529	4338.07	22.2529				3644.03	17.0977	3645.53	14.9507	4397.03	22.2529	4193.7	22.2529	3990.37	22.2529	3787.05	22.2529	3591.99	23.064
3371	16.4404	3392.1	15.4157	3525.48	22.326	3728.92	22.326	3932.35	22.326	4135.79	22.326	4339.23	22.326				3645.51	15.4241	3646.09	17.0316	4398.23	22.326	4194.79	22.326	3991.35	22.326	3787.92	22.326	3592.74	23.1385
3374.71	15.2573	3394.17	15.617	3526.21	22.3993	3729.75	22.3993	3933.29	22.3993	4136.84	22.3993	4340.38	22.3993				3651.04	15.5299	3654.58	14.5419	4399.42	22.3993	4195.87	22.3993	3992.33	22.3993	3788.78	22.3993	3593.48	23.213
3367.51	15.9126	3403.14	14.988	3526.93	22.4726	3730.58	22.4726	3934.23	22.4726	4137.88	22.4726	4341.54	22.4726				3653.08	16.6636	3642.32	16.8663	4400.61	22.4726	4196.95	22.4726	3993.3	22.4726	3789.65	22.4726	3594.22	23.2877
3375.98	15.9836	3399.81	12.77	3527.67	22.5461	3731.43	22.5461	3935.19	22.5461	4138.96	22.5461	4342.72	22.5461				3650.98	15.1675	3658.6	16.5713	4401.8	22.5461	4198.04	22.5461	3994.27	22.5461	3790.51	22.5461	3594.96	23.3626
3368.48	16.0961	3395.85	12.5633	3528.37	22.6198	3732.24	22.6198	3936.11	22.6198	4139.98	22.6198	4343.85	22.6198				3652.71	14.7441	3646.08	14.6402	4402.98	22.6198	4199.11	22.6198	3995.24	22.6198	3791.37	22.6198	3595.7	23.4375
3376.72	16.6327	3395.44	12.5565	3529.1	22.6935	3733.07	22.6935	3937.05	22.6935	4141.02	22.6935	4345	22.6935				3655.02	16.4226	3650.57	17.1772	4404.17	22.6935	4200.19	22.6935	3996.21	22.6935	3792.23	22.6935	3596.43	23.5126
3375.99	15.5857	3397.32	12.6429	3529.82	22.7674	3733.9	22.7674	3937.99	22.7674	4142.07	22.7674	4346.15	22.7674				3652.14	14.6145	3658.38	14.9385	4405.35	22.7674	4201.26	22.7674	3997.18	22.7674	3793.09	22.7674	3597.17	23.5877
3375.72	16.4312	3399.29	12.6994	3530.54	22.8413	3734.73	22.8413	3938.92	22.8413	4143.12	22.8413	4347.31	22.8413				3658.85	15.119	3656.16	15.971	4406.52	22.8413	4202.33	22.8413	3998.14	22.8413	3793.95	22.8413	3597.9	23.663
3382.83	16.5536	3401.17	12.8896	3531.26	22.9154	3735.56	22.9154	3939.86	22.9154	4144.16	22.9154	4348.46	22.9154				3651.39	14.9771	3652.87	14.9158	4407.7	22.9154	4203.4	22.9154	3999.1	22.9154	3794.8	22.9154	3598.64	23.7385
3381.75	15.1615	3402.18	12.9774	3531.97	22.9897	3736.37	22.9897	3940.78	22.9897	4145.18	22.9897	4349.58	22.9897				3660.09	14.6098	3651.9	17.578	4408.87	22.9897	4204.46	22.9897	4000.06	22.9897	3795.65	22.9897	3599.37	23.814
3374.33	16.0588	3405.74	13.1607	3532.69	23.064	3737.2	23.064	3941.71	23.064	4146.23	23.064	4350.74	23.064				3664.53	15.0933	3669.28	14.5856	4410.04	23.064	4205.53	23.064	4001.02	23.064	3796.5	23.064	3600.1	23.8897
3386.87	16.5327	3406.88	13.2264	3533.4	23.1385	3738.01	23.1385	3942.63	23.1385	4147.24	23.1385	4351.86	23.1385				3660.93	14.6185	3657.12	16.664	4411.2	23.1385	4206.59	23.1385	4001.97	23.1385	3797.35	23.1385	3600.83	23.9654
3381.03	16.1243	3408.53	13.3585	3534.1	23.213	3738.82	23.213	3943.54	23.213	4148.26	23.213	4352.98	23.213				3660.81	14.8655	3660.6	14.827	4412.37	23.213	4207.65	23.213	4002.92	23.213	3798.2	23.213	3601.55	24.0413
3386.56	17.1846	3410.81	13.4318	3534.82	23.2877	3739.65	23.2877	3944.48	23.2877	4149.31	23.2877	4354.14	23.2877				3664.1	14.7756	3665.07	14.7471	4413.53	23.2877	4208.7	23.2877	4003.88	23.2877	3799.05	23.2877	3602.28	24.1174
3386.35	17.1956	3412.22	13.5913	3535.53	23.3626	3740.46	23.3626	3945.39	23.3626	4150.33	23.3626	4355.26	23.3626				3661.59	14.8227	3663.98	14.6393	4414.69	23.3626	4209.76	23.3626	4004.82	23.3626	3799.89	23.3626	3603.01	24.1935
3398.37	14.8479	3412.31	13.3026	3536.24	23.4375	3741.27	23.4375	3946.31	23.4375	4151.34	23.4375	4356.38	23.4375				3670.1	14.9666	3660.37	14.8057	4415.84	23.4375	4210.81	23.4375	4005.77	23.4375	3800.73	23.4375	3603.73	24.2698
3384.23	14.3199	3411.56	13.3778	3536.94	23.5126	3742.08	23.5126	3947.22	23.5126	4152.36	23.5126	4357.5	23.5126				3663.81	14.8959	3663.53	15.528	4417	23.5126	4211.86	23.5126	4006.72	23.5126	3801.58	23.5126	3604.45	24.3461
3388.9	14.372	3414.76	13.6073	3537.65	23.5877	3742.89	23.5877	3948.13	23.5877	4153.38	23.5877	4358.62	23.5877				3670.68	14.6761	3666.09	15.3262	4418.15	23.5877	4212.9	23.5877	4007.66	23.5877	3802.41	23.5877	3605.17	24.4226
3391.1	14.6458	3415.87	13.6703	3538.35	23.663	3743.7	23.663	3949.05	23.663	4154.4	23.663	4359.74	23.663				3670.12	15.0106	3670.52	14.997	4419.3	23.663	4213.95	23.663	4008.6	23.663	3803.25	23.663	3605.89	24.4993
3393.73	14.0054	3415.62	13.5204	3539.06	23.7385	3744.51	23.7385	3949.96	23.7385	4155.41	23.7385	4360.86	23.7385				3670.58	14.7385	3665.84	14.923	4420.44	23.7385	4214.99	23.7385	4009.54	23.7385	3804.09	23.7385	3606.61	24.576
3387.15	14.4478	3416.69	13.7317	3539.76	23.814	3745.32	23.814	3950.87	23.814	4156.43	23.814	4361.98	23.814				3676.04	14.8885	3673.94	14.5707	4421.59	23.814	4216.03	23.814	4010.48	23.814	3804.92	23.814	3607.33	24.6529
3397.54	13.9252	3418.37	13.8211	3540.45	23.8897	3746.11	23.8897	3951.76	23.8897	4157.42	23.8897	4363.07	23.8897				3669.82	14.9756	3668.89	15.0761	4422.73	23.8897	4217.07	23.8897	4011.41	23.8897	3805.75	23.8897	3608.05	24.7298
3389.76	14.4945	3419.28	13.8975	3541.15	23.9654	3746.91	23.9654	3952.67	23.9654	4158.43	23.9654	4364.19	23.9654				3678.18	15.1701	3670.45	15.1474	4423.87	23.9654	4218.11	23.9654	4012.35	23.9654	3806.59	23.9654	3608.76	24.8069
3397.58	14.9716	3422.1	13.9102	3541.86	24.0413	3747.72	24.0413	3953.59	24.0413	4159.45	24.0413	4365.32	24.0413				3676.6	14.6422	3675.68	15.6875	4425	24.0413	4219.14	24.0413	4013.28	24.0413	3807.42	24.0413	3609.47	24.8842
3395.13	14.3515	3424.29	13.8914	3542.55	24.1174	3748.51	24.1174	3954.48	24.1174	4160.44	24.1174	4366.4	24.1174				3675.4	15.1066	3675.84	14.6155	4426.14	24.1174	4220.17	24.1174	4014.21	24.1174	3808.24	24.1174	3610.19	24.9615
3396.1	15.1193	3425.22	13.9205	3543.25	24.1935	3749.32	24.1935	3955.39	24.1935	4161.46	24.1935	4367.52	24.1935				3681.06	15.2819	3674.38	14.7051	4427.27	24.1935	4221.2	24.1935	4015.14	24.1935	3809.07	24.1935	3610.9	25.039
3406.15	14.66	3423.23	13.9301	3543.94	24.2698	3750.11	24.2698	3956.28	24.2698	4162.45	24.2698	4368.61	24.2698				3677.86	14.4373	3677.46	14.7424	4428.4	24.2698	4222.23	24.2698	4016.06	24.2698	3809.9	24.2698	3611.61	25.1165
3395.36	14.5588	3426.28	13.9635	3544.63	24.3461	3750.9	24.3461	3957.17	24.3461	4163.43	24.3461	4369.7	24.3461				3681.26	14.7929	3676.79	14.8467	4429.53	24.3461	4223.26	24.3461	4016.99	24.3461	3810.72	24.3461	3612.32	25.1942
3403.9	14.6118	3428.72	14.1119	3545.32	24.4226	3751.69	24.4226	3958.05	24.4226	4164.42	24.4226	4370.79	24.4226				3681.31	15.2129	3677.76	14.9392	4430.65	24.4226	4224.28	24.4226	4017.91	24.4226	3811.54	24.4226	3613.03	25.2721
3405	14.0006	3430.3	14.45	3546.02	24.4993	3752.49	24.4993	3958.97	24.4993	4165.44	24.4993	4371.91	24.4993				3683.67	15.1834	3681.67	15.222	4431.77	24.4993	4225.3	24.4993	4018.83	24.4993	3812.36	24.4993	3613.74	25.35
3400.5	14.1999	3431.29	14.2515	3546.71	24.576	3753.28	24.576	3959.85	24.576	4166.43	24.576	4373	24.576				3688.31	15.1078	3683.23	15.1476	4432.89	24.576	4226.32	24.576	4019.75	24.576	3813.18	24.576	3614.44	25.4281
3399.76	14.9636	3434.06	14.5116	3547.4	24.6529	3754.07	24.6529	3960.74	24.6529	4167.41	24.6529	4374.09	24.6529				3685.9	15.4042	3682.92	15.132	4434.01	24.6529	4227.34	24.6529	4020.67	24.6529	3814	24.6529	3615.15	25.5062
3410.85	13.9647	3433.95	14.4023	3548.09	24.7298	3754.86	24.7298	3961.63	24.7298	4168.4	24.7298	4375.17	24.7298				3690.85	14.8547	3683.28	15.0406	4435.13	24.7298	4228.36	24.7298	4021.59	24.7298	3814.82	24.7298	3615.85	25.5845
3406.13	14.5368	3433.77	14.3741	3548.77	24.8069	3755.65	24.8069	3962.52	24.8069	4169.39	24.8069	4376.26	24.8069				3692.8	14.7895	3684.3	15.1909	4436.24	24.8069	4229.37	24.8069	4022.5	24.8069	3815.63	24.8069	3616.55	25.663
3402.78	14.2807	3436.13	14.6332	3549.45	24.8842	3756.42	24.8842	3963.38	24.8842	4170.35	24.8842	4377.32	24.8842				3690.38	14.8812	3685.86	15.2344	4437.35	24.8842	4230.38	24.8842	4023.41	24.8842	3816.44	24.8842	3617.26	25.7415
3415	14.4142	3437.58	14.7854	3550.13	24.9615	3757.2	24.9615	3964.27	24.9615	4171.34	24.9615	4378.41	24.9615				3693.21	15.0939	3686.95	15.2857	4438.46	24.9615	4231.39	24.9615	4024.33	24.9615	3817.26	24.9615	3617.96	25.8202
3408.55	14.3526	3440.09	14.8395	3550.82	25.039	3757.99	25.039	3965.16	25.039	4172.33	25.039	4379.49	25.039				3696.71	15.1898	3688.65	15.4273	4439.57	25.039	4232.4	25.039	4025.23	25.039	3818.07	25.039	3618.65	25.8989
3413.28	14.2425	3441.61	14.9826	3551.49	25.1165	3758.76	25.1165	3966.02	25.1165	4173.29	25.1165	4380.55	25.1165				3697.56	15.0043	3692.13	14.9192	4440.67	25.1165	4233.41	25.1165	4026.14	25.1165	3818.88	25.1165	3619.35	25.9778
3413.05	14.2601	3442.68	15.0962	3552.18	25.1942	3759.55	25.1942	3966.91	25.1942	4174.27	25.1942	4381.64	25.1942				3698.83	15.129	3689.87	15.4276	4441.78	25.1942	4234.41	25.1942	4027.05	25.1942	3819.68	25.1942	3620.05	26.0569
3411.74	14.7328	3443.97	15.1148	3552.87	25.2721	3760.33	25.2721	3967.8	25.2721	4175.26	25.2721	4382.72	25.2721				3696.17	14.8213	3694.22	15.3883	4442.88	25.2721	4235.41	25.2721	4027.95	25.2721	3820.49	25.2721	3620.75	26.136
3417.41	14.5803	3446	15.1437	3553.54	25.35	3761.1	25.35	3968.66	25.35	4176.22	25.35	4383.78	25.35				3696.38	14.9263	3690.8	15.2518	4443.98	25.35	4236.42	25.35	4028.86	25.35	3821.3	25.35	3621.44	26.2153
3416.37	14.2996	3443.8	15.2119	3554.21	25.4281	3761.87	25.4281	3969.53	25.4281	4177.18	25.4281	4384.84	25.4281				3705.42	15.1606	3696.69	15.8262	4445.07	25.4281	4237.42	25.4281	4029.76	25.4281	3822.1	25.4281	3622.14	26.2946
3415.34	14.2413	3448.5	15.4766	3554.9	25.5062	3762.66	25.5062	3970.41	25.5062	4178.17	25.5062	4385.92	25.5062				3702.22	15.115	3700.01	14.8737	4446.17	25.5062	4238.41	25.5062	4030.66	25.5062	3822.9	25.5062	3622.83	26.3741
3419.55	14.6064	3447.89	15.3375	3555.57	25.5845	3763.42	25.5845	3971.28	25.5845	4179.13	25.5845	4386.98	25.5845				3705.36	14.821	3693.85	14.9456	4447.26	25.5845	4239.41	25.5845	4031.55	25.5845	3823.7	25.5845	3623.52	26.4538
3418.49	14.5616	3449.23	15.4223	3556.24	25.663	3764.19	25.663	3972.14	25.663	4180.09	25.663	4388.03	25.663				3706	14.9896	3703.47	15.1601	4448.35	25.663	4240.4	25.663	4032.45	25.663	3824.5	25.663	3624.22	26.5335
3418.72	14.401	3452.07	15.7565	3556.91	25.7415	3764.96	25.7415	3973	25.7415	4181.05	25.7415	4389.09	25.7415				3707.43	15.2935	3699.79	14.9427	4449.44	25.7415	4241.39	25.7415	4033.35	25.7415	3825.3	25.7415	3624.91	26.6134
3418.99	14.3292	3455.74	15.7026	3557.6	25.8202	3765.74	25.8202	3973.89	25.8202	4182.03	25.8202	4390.18	25.8202				3711.44	15.221	3696.51	14.9636	4450.53	25.8202	4242.38	25.8202	4034.24	25.8202	3826.1	25.8202	3625.6	26.6933
3419.82	14.509	3453.02	15.8009	3558.27	25.8989	3766.51	25.8989	3974.75	25.8989	4182.99	25.8989	4391.23	25.8989				3710.65	15.1269	3704.53	15.3796	4451.61	25.8989	4243.37	25.8989	4035.13	25.8989	3826.89	25.8989	3626.29	26.7734
3424.95	14.7225	3455.24	15.8815	3558.94	25.9778	3767.28	25.9778	3975.61	25.9778	4183.95	25.9778	4392.29	25.9778				3712.81	15.2232	3702.93	15.1741	4452.69	25.9778	4244.36	25.9778	4036.02	25.9778	3827.69	25.9778	3626.97	26.8537
3426.43	14.715	3456.68	15.879	3559.6	26.0569	3768.03	26.0569	3976.45	26.0569	4184.88	26.0569	4393.31	26.0569				3711.89	15.1424	3706.4	14.7653	4453.77	26.0569	4245.34	26.0569	4036.91	26.0569	3828.48	26.0569	3627.66	26.934
3428.85	15.0448	3458.71	16.1081	3560.27	26.136	3768.79	26.136	3977.32	26.136	4185.84	26.136	4394.37	26.136				3714.37	15.8425	3705.69	14.8665	4454.85	26.136	4246.32	26.136	4037.8	26.136	3829.27	26.136	3628.35	27.0145
3426.97	14.7575	3458.84	16.1376	3560.94	26.2153	3769.56	26.2153	3978.18	26.2153	4186.8	26.2153	4395.42	26.2153				3713.66	15.5833	3707.57	14.8445	4455.93	26.2153	4247.31	26.2153	4038.69	26.2153	3830.06	26.2153	3629.03	27.095
3428.5	15.0441	3459.72	16.1441	3561.61	26.2946	3770.33	26.2946	3979.04	26.2946	4187.76	26.2946	4396.48	26.2946				3718.51	15.5896	3708.72	14.8953	4457	26.2946	4248.29	26.2946	4039.57	26.2946	3830.85	26.2946	3629.72	27.1757
3430.6	15.0908	3461.4	16.3319	3562.28	26.3741	3771.09	26.3741	3979.91	26.3741	4188.72	26.3741	4397.53	26.3741				3718.17	15.5462	3708.31	14.8903	4458.08	26.3741	4249.26	26.3741	4040.45	26.3741	3831.64	26.3741	3630.4	27.2566
3431.42	15.2619	3463.31	16.4415	3562.94	26.4538	3771.84	26.4538	3980.75	26.4538	4189.65	26.4538	4398.55	26.4538				3720.86	15.7319	3710.32	15.0327	4459.14	26.4538	4250.24	26.4538	4041.33	26.4538	3832.43	26.4538	3631.08	27.3375
3432.57	15.2845	3465.73	16.591	3563.61	26.5335	3772.61	26.5335	3981.61	26.5335	4190.61	26.5335	4399.61	26.5335				3719.39	15.5896	3710.61	15.0759	4460.21	26.5335	4251.21	26.5335	4042.22	26.5335	3833.22	26.5335	3631.76	27.4186
3433.55	15.0925	3466.19	16.5824	3564.26	26.6134	3773.35	26.6134	3982.45	26.6134	4191.54	26.6134	4400.63	26.6134				3723.21	15.7468	3715.69	15.8041	4461.28	26.6134	4252.19	26.6134	4043.1	26.6134	3834	26.6134	3632.44	27.4997
3432.55	15.0296	3465.68	16.5332	3564.93	26.6933	3774.12	26.6933	3983.31	26.6933	4192.5	26.6933	4401.68	26.6933				3724.91	15.8662	3714.75	15.3479	4462.35	26.6933	4253.16	26.6933	4043.97	26.6933	3834.79	26.6933	3633.12	27.581
3434.53	15.3987	3467.33	16.7138	3565.59	26.7734	3774.87	26.7734	3984.15	26.7734	4193.43	26.7734	4402.71	26.7734				3723.64	15.7108	3717.11	15.2593	4463.41	26.7734	4254.13	26.7734	4044.85	26.7734	3835.57	26.7734	3633.8	27.6625
3440.08	15.2239	3470.73	17.1188	3566.26	26.8537	3775.63	26.8537	3985.01	26.8537	4194.39	26.8537	4403.76	26.8537				3727.31	15.5046	3717.7	15.3406	4464.47	26.8537	4255.1	26.8537	4045.72	26.8537	3836.35	26.8537	3634.48	27.744
3435.7	15.369	3472.41	17.0899	3566.91	26.934	3776.38	26.934	3985.85	26.934	4195.32	26.934	4404.79	26.934				3733.4	15.412	3718.96	15.456	4465.53	26.934	4256.07	26.934	4046.6	26.934	3837.13	26.934	3635.16	27.8257
3437.45	15.4147	3471.8	16.9854	3567.57	27.0145	3777.13	27.0145	3986.69	27.0145	4196.25	27.0145	4405.81	27.0145				3725.98	15.8395	3719.83	15.5934	4466.59	27.0145	4257.03	27.0145	4047.47	27.0145	3837.91	27.0145	3635.83	27.9074
3439.31	15.6121	3474.03	17.1275	3568.24	27.095	3777.89	27.095	3987.55	27.095	4197.21	27.095	4406.86	27.095				3736.96	15.2258	3720.88	15.7004	4467.65	27.095	4257.99	27.095	4048.34	27.095	3838.69	27.095	3636.51	27.9893
3440.38	15.366	3475.25	17.3546	3568.89	27.1757	3778.64	27.1757	3988.39	27.1757	4198.14	27.1757	4407.88	27.1757				3729.14	15.0561	3725.69	15.8134	4468.7	27.1757	4258.96	27.1757	4049.21	27.1757	3839.46	27.1757	3637.18	28.0714
3440.31	15.0779	3475.8	17.4493	3569.55	27.2566	3779.39	27.2566	3989.23	27.2566	4199.07	27.2566	4408.91	27.2566				3738.16	15.2342	3727.61	15.8207	4469.76	27.2566	4259.92	27.2566	4050.08	27.2566	3840.24	27.2566	3637.86	28.1535
3440.77	14.8935	3476.51	17.577	3570.2	27.3375	3780.13	27.3375	3990.07	27.3375	4200	27.3375	4409.93	27.3375				3731.46	15.2076	3727.09	15.6912	4470.81	27.3375	4260.88	27.3375	4050.95	27.3375	3841.01	27.3375	3638.53	28.2358
3441.41	15.0563	3479.91	17.7295	3570.86	27.4186	3780.88	27.4186	3990.9	27.4186	4200.93	27.4186	4410.95	27.4186				3743.11	15.6258	3732.89	15.4393	4471.86	27.4186	4261.83	27.4186	4051.81	27.4186	3841.79	27.4186	3639.2	28.3181
3445.54	15.0254	3480.73	17.8074	3571.51	27.4997	3781.63	27.4997	3991.74	27.4997	4201.86	27.4997	4411.97	27.4997				3737.56	15.322	3726.61	14.8625	4472.9	27.4997	4262.79	27.4997	4052.67	27.4997	3842.56	27.4997	3639.87	28.4006
3442.3	15.547	3481.93	17.7141	3572.16	27.581	3782.37	27.581	3992.58	27.581	4202.79	27.581	4413	27.581				3740.36	14.6792	3731.62	15.8788	4473.95	27.581	4263.75	27.581	4053.54	27.581	3843.33	27.581	3640.54	28.4833
3447.6	16.0962	3481.87	17.7636	3572.82	27.6625	3783.12	27.6625	3993.42	27.6625	4203.72	27.6625	4414.02	27.6625				3740.34	14.7836	3733.21	16.0195	4475	27.6625	4264.7	27.6625	4054.4	27.6625	3844.1	27.6625	3641.21	28.566
3450.28	15.3779	3482.75	18.042	3573.47	27.744	3783.86	27.744	3994.26	27.744	4204.65	27.744	4415.04	27.744				3742.09	15.1619	3739.07	15.343	4476.04	27.744	4265.65	27.744	4055.26	27.744	3844.87	27.744	3641.88	28.6489
3445.8	15.3578	3485.52	18.0755	3574.11	27.8257	3784.59	27.8257	3995.07	27.8257	4205.55	27.8257	4416.03	27.8257				3746.3	15.4294	3731.89	15.768	4477.08	27.8257	4266.6	27.8257	4056.12	27.8257	3845.64	27.8257	3642.55	28.7318
3445.8	15.6866	3486.5	18.105	3574.77	27.9074	3785.34	27.9074	3995.91	27.9074	4206.48	27.9074	4417.05	27.9074				3745.25	15.0364	3742.66	15.6814	4478.12	27.9074	4267.55	27.9074	4056.98	27.9074	3846.4	27.9074	3643.22	28.8149
3451.34	15.855	3489.63	18.4626	3575.42	27.9893	3786.08	27.9893	3996.75	27.9893	4207.41	27.9893	4418.08	27.9893				3746.22	14.9351	3739.04	14.7604	4479.16	27.9893	4268.5	27.9893	4057.83	27.9893	3847.17	27.9893	3643.88	28.8982
3451.05	15.7709	3489.46	18.3854	3576.06	28.0714	3786.81	28.0714	3997.56	28.0714	4208.31	28.0714	4419.07	28.0714				3748.94	15.199	3737.46	16.0153	4480.19	28.0714	4269.44	28.0714	4058.69	28.0714	3847.93	28.0714	3644.55	28.9815
3451.84	16.3852	3491.41	18.5878	3576.71	28.1535	3787.56	28.1535	3998.4	28.1535	4209.24	28.1535	4420.09	28.1535				3749.47	15.2276	3743.71	15.8993	4481.23	28.1535	4270.39	28.1535	4059.54	28.1535	3848.7	28.1535	3645.21	29.065
3453.51	16.6668	3493.78	18.7602	3577.37	28.2358	3788.3	28.2358	3999.24	28.2358	4210.17	28.2358	4421.11	28.2358				3750.06	15.1242	3738.63	15.9109	4482.27	28.2358	4271.33	28.2358	4060.4	28.2358	3849.46	28.2358	3645.88	29.1485
3458.04	16.3448	3494.33	18.8462	3578	28.3181	3789.03	28.3181	4000.05	28.3181	4211.08	28.3181	4422.1	28.3181				3756.52	15.4336	3749.78	15.1992	4483.3	28.3181	4272.27	28.3181	4061.25	28.3181	3850.23	28.3181	3646.54	29.2322
3455.59	15.4584	3494.52	18.6964	3578.64	28.4006	3789.76	28.4006	4000.87	28.4006	4211.98	28.4006	4423.09	28.4006				3752.81	15.0168	3742.84	15.5774	4484.33	28.4006	4273.21	28.4006	4062.1	28.4006	3850.99	28.4006	3647.21	29.3161
3457.93	15.6835	3495.8	18.9334	3579.3	28.4833	3790.5	28.4833	4001.7	28.4833	4212.91	28.4833	4424.11	28.4833				3755.25	15.0434	3750	15.1401	4485.36	28.4833	4274.15	28.4833	4062.95	28.4833	3851.75	28.4833	3647.87	29.4
3455.7	15.8026	3498.53	19.0989	3579.94	28.566	3791.23	28.566	4002.52	28.566	4213.81	28.566	4425.1	28.566				3754.45	15.2333	3749.41	15.104	4486.38	28.566	4275.09	28.566	4063.8	28.566	3852.5	28.566	3648.53	29.4841
3463.01	15.881	3498.53	19.2487	3580.57	28.6489	3791.95	28.6489	4003.33	28.6489	4214.71	28.6489	4426.09	28.6489				3756.04	15.3212	3748.9	14.9384	4487.41	28.6489	4276.03	28.6489	4064.64	28.6489	3853.26	28.6489	3649.19	29.5682
3460.96	15.6566	3500.03	19.4243	3581.23	28.7318	3792.7	28.7318	4004.17	28.7318	4215.64	28.7318	4427.12	28.7318				3760.01	15.3222	3746.84	16.4215	4488.43	28.7318	4276.96	28.7318	4065.49	28.7318	3854.02	28.7318	3649.85	29.6525
3463.71	15.7518	3502.16	19.4833	3581.87	28.8149	3793.43	28.8149	4004.99	28.8149	4216.55	28.8149	4428.11	28.8149				3760.03	15.063	3756.13	15.3187	4489.45	28.8149	4277.9	28.8149	4066.34	28.8149	3854.78	28.8149	3650.51	29.737
3463.78	15.7884	3503.51	19.6547	3582.5	28.8982	3794.15	28.8982	4005.8	28.8982	4217.45	28.8982	4429.1	28.8982				3757.78	15.3123	3754.1	15.0092	4490.48	28.8982	4278.83	28.8982	4067.18	28.8982	3855.53	28.8982	3651.17	29.8215
3462.52	15.8037	3502.35	19.5977	3583.14	28.9815	3794.88	28.9815	4006.61	28.9815	4218.35	28.9815	4430.09	28.9815				3763.71	15.2529	3750.57	15.0259	4491.5	28.9815	4279.76	28.9815	4068.02	28.9815	3856.29	28.9815	3651.82	29.9062
3460.41	16.6874	3506.12	19.8368	3583.78	29.065	3795.6	29.065	4007.43	29.065	4219.25	29.065	4431.08	29.065				3762.58	15.414	3758.51	15.2432	4492.51	29.065	4280.69	29.065	4068.86	29.065	3857.04	29.065	3652.48	29.9909
3469.86	16.4238	3508.06	19.9629	3584.42	29.1485	3796.33	29.1485	4008.24	29.1485	4220.15	29.1485	4432.07	29.1485				3766.58	15.3637	3757.09	15.2342	4493.53	29.1485	4281.62	29.1485	4069.7	29.1485	3857.79	29.1485	3653.14	30.0758
3467.48	15.8187	3506.51	19.9287	3585.06	29.2322	3797.06	29.2322	4009.06	29.2322	4221.06	29.2322	4433.06	29.2322				3764.4	15.3437	3757.61	15.3554	4494.55	29.2322	4282.55	29.2322	4070.54	29.2322	3858.54	29.2322	3653.79	30.1609
3471.65	15.3595	3508.9	20.2135	3585.69	29.3161	3797.78	29.3161	4009.87	29.3161	4221.96	29.3161	4434.05	29.3161				3767.73	15.6926	3757.52	15.1645	4495.56	29.3161	4283.47	29.3161	4071.38	29.3161	3859.29	29.3161	3654.45	30.246
3475.11	16.0303	3510.61	20.1465	3586.33	29.4	3798.51	29.4	4010.68	29.4	4222.86	29.4	4435.04	29.4				3770.51	15.4741	3761.77	15.3798	4496.57	29.4	4284.4	29.4	4072.22	29.4	3860.04	29.4	3655.11	30.3313
3466	15.2867	3511.21	20.385	3586.97	29.4841	3799.23	29.4841	4011.5	29.4841	4223.76	29.4841	4436.03	29.4841				3771.85	15.3519	3760.2	15.1277	4497.59	29.4841	4285.32	29.4841	4073.06	29.4841	3860.79	29.4841	3655.76	30.4166
3473.29	15.1354	3512.23	20.3108	3587.61	29.5682	3799.96	29.5682	4012.31	29.5682	4224.66	29.5682	4437.02	29.5682				3769.93	15.299	3762.9	15.2674	4498.6	29.5682	4286.24	29.5682	4073.89	29.5682	3861.54	29.5682	3656.41	30.5021
3476.93	15.2131	3514.03	20.4992	3588.25	29.6525	3800.69	29.6525	4013.13	29.6525	4225.57	29.6525	4438.01	29.6525				3774.02	15.4635	3762.66	15.5818	4499.6	29.6525	4287.17	29.6525	4074.73	29.6525	3862.29	29.6525	3657.07	30.5878
3471.51	15.8593	3516.7	20.7384	3588.87	29.737	3801.39	29.737	4013.92	29.737	4226.44	29.737	4438.97	29.737				3773.43	15.5389	3764.85	15.4392	4500.61	29.737	4288.09	29.737	4075.56	29.737	3863.04	29.737	3657.72	30.6735
3472.98	15.6884	3538.31	16.904	3589.51	29.8215	3802.12	29.8215	4014.73	29.8215	4227.34	29.8215	4439.96	29.8215				3775.47	15.3675	3767.39	15.2829	4501.62	29.8215	4289.01	29.8215	4076.39	29.8215	3863.78	29.8215	3658.37	30.7594
3476.97	15.6077	3519.6	14.6169	3590.14	29.9062	3802.84	29.9062	4015.54	29.9062	4228.24	29.9062	4440.94	29.9062				3776.97	15.4527	3769.19	15.6422	4502.62	29.9062	4289.92	29.9062	4077.22	29.9062	3864.52	29.9062	3659.02	30.8453
3477.78	15.6723	3519.58	14.1272	3590.78	29.9909	3803.57	29.9909	4016.36	29.9909	4229.15	29.9909	4441.93	29.9909				3775.39	15.4393	3770.7	15.8184	4503.63	29.9909	4290.84	29.9909	4078.06	29.9909	3865.27	29.9909	3659.67	30.9314
3479.08	15.4774	3520.24	14.1943	3591.41	30.0758	3804.28	30.0758	4017.15	30.0758	4230.02	30.0758	4442.89	30.0758				3779.87	15.4201	3771.13	15.4418	4504.63	30.0758	4291.75	30.0758	4078.88	30.0758	3866.01	30.0758	3660.32	31.0177
3488.09	15.3236	3522.14	14.4133	3592.04	30.1609	3805	30.1609	4017.96	30.1609	4230.92	30.1609	4443.88	30.1609				3781.11	15.4765	3772.38	15.5634	4505.63	30.1609	4292.67	30.1609	4079.71	30.1609	3866.75	30.1609	3660.97	31.104
3472.67	15.9685	3522.86	14.389	3592.67	30.246	3805.71	30.246	4018.75	30.246	4231.8	30.246	4444.84	30.246				3783.07	15.2786	3774.37	15.8339	4506.63	30.246	4293.58	30.246	4080.54	30.246	3867.49	30.246	3661.62	31.1905
3484.47	14.9868	3524.78	14.6196	3593.3	30.3313	3806.44	30.3313	4019.57	30.3313	4232.7	30.3313	4445.83	30.3313				3782.1	15.628	3774.31	15.1154	4507.63	30.3313	4294.5	30.3313	4081.37	30.3313	3868.24	30.3313	3662.26	31.277
3479.06	15.5971	3525.66	14.7087	3593.93	30.4166	3807.14	30.4166	4020.36	30.4166	4233.57	30.4166	4446.79	30.4166				3784.81	15.469	3774.05	15.5561	4508.62	30.4166	4295.41	30.4166	4082.19	30.4166	3868.97	30.4166	3662.91	31.3637
3485.95	15.452	3527.47	14.7112	3594.55	30.5021	3807.85	30.5021	4021.15	30.5021	4234.45	30.5021	4447.75	30.5021				3784.7	15.2708	3775.67	15.8402	4509.62	30.5021	4296.32	30.5021	4083.02	30.5021	3869.71	30.5021	3663.56	31.4506
3487.75	14.46	3529.94	14.8205	3595.19	30.5878	3808.57	30.5878	4021.96	30.5878	4235.35	30.5878	4448.74	30.5878				3787.29	15.6958	3778.85	15.7066	4510.61	30.5878	4297.23	30.5878	4083.84	30.5878	3870.45	30.5878	3664.2	31.5375
3480.52	15.6825	3528.64	14.7979	3595.81	30.6735	3809.28	30.6735	4022.75	30.6735	4236.22	30.6735	4449.7	30.6735				3787.24	15.561	3781.81	15.2939	4511.61	30.6735	4298.13	30.6735	4084.66	30.6735	3871.19	30.6735	3664.85	31.6246
3496.05	14.7919	3531.75	14.9231	3596.43	30.7594	3809.99	30.7594	4023.54	30.7594	4237.1	30.7594	4450.66	30.7594				3789.99	15.5809	3778.17	15.2865	4512.6	30.7594	4299.04	30.7594	4085.48	30.7594	3871.93	30.7594	3665.49	31.7117
3484.05	14.3575	3533.64	14.8302	3597.07	30.8453	3810.71	30.8453	4024.36	30.8453	4238	30.8453	4451.64	30.8453				3787.83	15.3861	3777.35	15.1413	4513.59	30.8453	4299.95	30.8453	4086.3	30.8453	3872.66	30.8453	3666.14	31.799
3489.61	14.8914	3533.84	14.8807	3597.69	30.9314	3811.42	30.9314	4025.15	30.9314	4238.87	30.9314	4452.6	30.9314				3790.61	15.4914	3780.8	15.6527	4514.58	30.9314	4300.85	30.9314	4087.12	30.9314	3873.4	30.9314	3666.78	31.8865
3491.01	15.0007	3532.44	14.9056	3598.31	31.0177	3812.13	31.0177	4025.94	31.0177	4239.75	31.0177	4453.56	31.0177				3792.06	15.6615	3782.03	15.5714	4515.57	31.0177	4301.75	31.0177	4087.94	31.0177	3874.13	31.0177	3667.42	31.974
3497.78	14.2842	3536.57	15.1721	3598.94	31.104	3812.83	31.104	4026.73	31.104	4240.62	31.104	4454.52	31.104				3792.22	15.8251	3786.08	15.4215	4516.55	31.104	4302.66	31.104	4088.76	31.104	3874.86	31.104	3668.07	32.0617
3487.71	14.7187	3538.17	15.1665	3599.56	31.1905	3813.54	31.1905	4027.52	31.1905	4241.5	31.1905	4455.48	31.1905				3797.35	15.7381	3785.32	15.7213	4517.54	31.1905	4303.56	31.1905	4089.58	31.1905	3875.6	31.1905	3668.71	32.1494
3492.29	14.6729	3540.77	15.2255	3600.18	31.277	3814.24	31.277	4028.31	31.277	4242.37	31.277	4456.44	31.277				3797.94	15.8168	3785.9	15.4837	4518.52	31.277	4304.46	31.277	4090.39	31.277	3876.33	31.277	3669.35	32.2373
3495.95	15.4196	3539.54	15.1695	3600.8	31.3637	3814.95	31.3637	4029.1	31.3637	4243.25	31.3637	4457.4	31.3637				3799.96	15.572	3786.85	15.8981	4519.51	31.3637	4305.36	31.3637	4091.21	31.3637	3877.06	31.3637	3669.99	32.3254
3500.57	15.2362	3539.95	15.0532	3601.43	31.4506	3815.66	31.4506	4029.89	31.4506	4244.12	31.4506	4458.35	31.4506				3797.87	15.9448	3790.85	15.4172	4520.49	31.4506	4306.26	31.4506	4092.02	31.4506	3877.79	31.4506	3670.63	32.4135
3492.21	14.6879	3542.15	15.325	3602.05	31.5375	3816.36	31.5375	4030.68	31.5375	4245	31.5375	4459.31	31.5375				3804.35	15.7575	3791.31	15.6884	4521.47	31.5375	4307.15	31.5375	4092.84	31.5375	3878.52	31.5375	3671.27	32.5018
3506.76	15.2753	3544.49	15.2852	3602.67	31.6246	3817.07	31.6246	4031.47	31.6246	4245.87	31.6246	4460.27	31.6246				3803.46	15.5275	3792.93	15.4473	4522.45	31.6246	4308.05	31.6246	4093.65	31.6246	3879.25	31.6246	3671.91	32.5901
3493.3	14.1472	3547.2	15.2936	3603.29	31.7117	3817.78	31.7117	4032.26	31.7117	4246.74	31.7117	4461.23	31.7117				3798.2	15.8083	3792.11	15.5515	4523.43	31.7117	4308.95	31.7117	4094.46	31.7117	3879.98	31.7117	3672.55	32.6786
3502.75	15.0231	3546.4	15.5749	3603.91	31.799	3818.48	31.799	4033.05	31.799	4247.62	31.799	4462.19	31.799				3806.15	16.0501	3793.76	15.7858	4524.41	31.799	4309.84	31.799	4095.27	31.799	3880.71	31.799	3673.19	32.7673
3500.39	15.4266	3548.08	15.4415	3604.54	31.8865	3819.19	31.8865	4033.84	31.8865	4248.49	31.8865	4463.15	31.8865				3804.28	15.9041	3798.54	15.5564	4525.38	31.8865	4310.73	31.8865	4096.08	31.8865	3881.43	31.8865	3673.83	32.856
3508.15	14.6951	3548.8	15.4864	3605.14	31.974	3819.88	31.974	4034.61	31.974	4249.34	31.974	4464.07	31.974				3808.08	16.0062	3793.45	15.7221	4526.36	31.974	4311.63	31.974	4096.89	31.974	3882.16	31.974	3674.47	32.9449
3500.59	14.5466	3552.59	15.3813	3605.77	32.0617	3820.58	32.0617	4035.4	32.0617	4250.21	32.0617	4465.03	32.0617				3810.3	15.8267	3798.43	15.663	4527.34	32.0617	4312.52	32.0617	4097.7	32.0617	3882.89	32.0617
3503.54	14.5329	3552.71	15.7291	3606.39	32.1494	3821.29	32.1494	4036.19	32.1494	4251.09	32.1494	4465.99	32.1494				3812.43	15.5317	3799.64	15.6725	4528.31	32.1494	4313.41	32.1494	4098.51	32.1494	3883.61	32.1494
3511.11	14.563	3554.51	15.6598	3607.01	32.2373	3822	32.2373	4036.98	32.2373	4251.96	32.2373	4466.95	32.2373				3805.47	15.7507	3798.61	15.9137	4529.28	32.2373	4314.3	32.2373	4099.32	32.2373	3884.33	32.2373
3508.66	14.3182	3556.78	15.6443	3607.62	32.3254	3822.68	32.3254	4037.75	32.3254	4252.81	32.3254	4467.87	32.3254				3813.04	15.9317	3803.81	15.4471	4530.25	32.3254	4315.19	32.3254	4100.12	32.3254	3885.06	32.3254
3508.19	14.234	3558.46	15.6648	3608.24	32.4135	3823.39	32.4135	4038.54	32.4135	4253.69	32.4135	4468.83	32.4135				3813.31	15.8725	3801.92	15.4752	4531.23	32.4135	4316.08	32.4135	4100.93	32.4135	3885.78	32.4135
3509.67	15.0102	3558.05	15.7321	3608.85	32.5018	3824.08	32.5018	4039.3	32.5018	4254.53	32.5018	4469.76	32.5018				3815.96	16.219	3804.1	15.5638	4532.19	32.5018	4316.96	32.5018	4101.73	32.5018	3886.5	32.5018
3511.23	14.261	3561.06	15.6355	3609.47	32.5901	3824.78	32.5901	4040.09	32.5901	4255.41	32.5901	4470.72	32.5901				3817.15	15.7875	3804.22	15.5541	4533.16	32.5901	4317.85	32.5901	4102.54	32.5901	3887.23	32.5901
3506.81	15.0128	3561.49	15.7829	3610.09	32.6786	3825.49	32.6786	4040.88	32.6786	4256.28	32.6786	4471.68	32.6786				3816.84	15.797	3805.91	15.3657	4534.13	32.6786	4318.73	32.6786	4103.34	32.6786	3887.95	32.6786
3515.69	14.5712	3563.42	14.839	3610.7	32.7673	3826.18	32.7673	4041.65	32.7673	4257.13	32.7673	4472.6	32.7673				3819.99	15.7345	3804.83	15.8304	4535.1	32.7673	4319.62	32.7673	4104.14	32.7673	3888.67	32.7673
3513.75	14.4862	3561.99	15.7401	3611.32	32.856	3826.88	32.856	4042.44	32.856	4258	32.856	4473.56	32.856				3819.49	16.1665	3811.5	15.7927	4536.06	32.856	4320.5	32.856	4104.95	32.856	3889.39	32.856
3511.17	14.8936	3566.19	14.9788	3611.93	32.9449	3827.57	32.9449	4043.21	32.9449	4258.85	32.9449	4474.49	32.9449				3823.07	16.1391	3808.56	15.9338	4537.03	32.9449	4321.39	32.9449	4105.75	32.9449	3890.11	32.9449
3518.99	14.7508	3568.6	15.2189														3826.39	15.7213	3810.27	16.0035
3515.87	14.6625	3559.81	15.7405														3824.17	15.7275	3813.25	16.0487
3518.33	14.8071	3568.97	15.9235														3824.89	16.0889	3814.12	16.1137
3520.55	14.856	3567.18	15.8967														3827.52	16.1474	3814.85	15.6567
3521.08	14.6489	3574.81	15.5723														3829.46	16.0393	3818.09	16.0222
3520.09	14.7721	3568.26	15.3081														3827.99	16.2621	3817.61	15.5938
3523.86	14.9164	3572.74	15.1148														3834.83	15.8739	3818.54	15.7644
3525.43	14.9069	3574.85	16.2858														3828.62	16.4063	3819.7	15.9502
3523.09	14.7033	3581.57	15.0909														3837.98	15.8507	3821.27	16.0664
3523.28	14.9937	3576.69	14.8508														3833.78	15.9315	3824.36	16.1654
3527.5	15.315	3578.05	14.8648														3833.74	15.9309	3826.61	16.356
3529.59	15.1038	3577.92	15.7236														3836.28	16.2368	3827.86	16.0587
3531.3	15.3301	3579.73	15.4846														3840.7	15.8109	3827.07	16.3691
3532.6	15.2536	3583.38	15.0896														3837.96	15.8692	3832.07	16.6065
3534.02	15.2979	3582.38	14.9755														3841.41	15.7388	3833.68	16.1246
3532.56	15.2115	3584.07	15.5472														3843.54	15.8369	3830.44	15.8935
3534.11	15.329	3588.14	15.3735														3840.96	16.0939	3835.23	16.4414
3535.51	15.2393	3587.51	15.3881														3847.19	15.9	3837.84	15.9717
3535.33	15.3193	3589.34	15.4005														3847.68	16.0268	3833.82	15.8798
3538.82	15.4701	3590.17	15.5614														3845.74	15.9329	3838.55	16.6196
3540.43	15.5799	3591.23	15.7072														3848.84	15.6964	3840.29	16.4127
3538.79	15.5896	3592.1	15.417														3848.51	15.742	3837.63	16.3388
3544.19	15.7872	3593.1	15.6039														3852.36	15.623	3842.03	16.3474
3545.73	15.5002	3594.55	15.7977														3849.92	16.1643	3845.01	16.0102
3541.51	15.3559	3594.9	15.6102														3852.06	16.2157	3841.98	16.6203
3542.16	15.3536	3596.09	15.8228														3855.15	15.988	3845.22	16.5843
3548.13	15.2055	3597.7	15.9022														3859.89	15.8947	3850.67	15.9183
3542.61	15.2171	3599.03	15.8875														3854.46	15.756	3844.62	16.087
3546.64	15.5618	3602.1	16.1356														3861.13	16.1371	3849.98	16.151
3547.17	15.7323	3602.33	16.0359														3860.03	15.987	3855.36	16.2285
3549.66	15.4547	3602.54	16.1459														3861.78	16.059	3851.3	16.103
3551.21	15.7044	3605.2	16.1833														3861.62	16.1189	3852.7	16.4827
3553.01	15.8485	3606.15	16.2437														3865.57	16.0647	3854.33	15.701
3550.62	15.6799	3606.78	16.2585														3865.72	15.9619	3856.1	15.6362
3557.79	15.2822	3608.04	16.4639														3864.79	16.0441	3854.6	16.183
3557.43	15.6529	3610.55	16.5833														3866.99	15.9367	3860.63	15.828
3553.98	14.8539	3613.14	16.8362														3869.19	15.6621	3858.39	15.6768
3560.82	15.6406	3612.5	16.687														3867.94	16.1398	3859.92	16.4989
3556.31	15.1456	3615.65	16.7441														3881.46	14.905	3863.92	15.8249
3563.93	15.12	3616.59	16.7267														3854.68	14.7434	3864.78	16.1726
3558.1	14.9275	3617.26	16.8901														3887.62	14.7795	3871.36	15.4536
3561.65	15.3657	3619.92	17.1145														3864.33	15.3714	3858.25	15.675
3559.79	15.0691	3620.97	17.1056														3874.04	16.1547	3869.98	15.946
3564.64	15.2611	3621.77	17.0461														3886.82	14.9564	3866.38	16.1181
3569.98	15.2433	3623.86	17.1795														3865.98	15.2105	3872.05	16.3683
3566.45	15.7592	3623.36	17.2746														3882.29	14.2287	3873.6	16.1156
3563.81	15.6415	3623.87	17.1812														3885.98	15.1383	3870.46	14.5924
3572	15.0935	3625.92	17.2279														3871.98	15.5015	3875.34	16.6962
3567.73	15.9359	3635.23	16.7086														3889.73	13.6013	3874.6	15.9852
3573.94	15.2528	3620.03	15.9312														3871.17	15.2176	3882.44	15.4695
3571.83	15.0286	3629.47	17.6547														3894.1	13.7525	3881.97	13.4608
3572.26	15.057	3630.68	17.6028														3881.85	15.04	3874.29	13.6804
3575.1	15.304	3630.99	17.6713														3880.53	14.8108	3884.84	15.4672
3574.58	15.1313	3646.04	15.8372														3899.11	14.6411	3878.9	14.4805
3577.26	15.4868	3620.76	17.0021														3891.05	13.7314	3892.81	14.9996
3578.39	15.541	3649.2	15.2852														3881.18	14.4499	3873.16	15.4094
3580.32	15.6031	3625.37	16.9262														3899.98	15.8026	3893.29	14.6605
3580.3	15.7161	3642.33	15.0154														3889.02	14.2113	3887.67	13.6754
3582.84	15.7088	3649.05	15.8758														3899.09	15.3139	3879.62	14.5808
3582.4	15.4901	3635.64	16.7961														3897.91	15.5794	3896.61	16.0065
3580.92	15.798	3633.81	15.8212														3899.76	14.0888	3893.19	13.7691
3587.62	15.8357	3656.12	15.191														3898.46	14.0487	3883.55	13.9873
3587.58	15.9693	3644.67	14.5755														3901.7	14.0322	3900.98	15.0944
3589.71	15.8816	3645.07	14.8357														3902.68	14.1631	3894.41	13.5666
3588.35	15.7689	3647.71	14.5364														3901.36	14.1668	3895.74	13.77
3588.97	16.0146	3648.83	14.8878														3905.31	14.272	3897.37	13.7788
3591.41	16.1964	3643.15	16.2925														3906.6	14.1958	3896.74	14.0757
3593.9	16.3068	3659.72	14.7337														3907.89	14.204	3900.82	14.4639
3594.55	16.1441	3655.51	14.8304														3907.62	14.2964	3902.79	13.8346
3591.78	15.8633	3646.34	15.5059														3911.01	14.3205	3901.72	14.0195
3594.51	16.0539	3666.19	14.8172														3912.65	14.3057	3905.07	14.0424
3594.48	16.0376	3658.44	14.8335														3911.39	14.3939	3904.16	13.9956
3598.34	16.5033	3657.66	15.0957														3916.4	14.3931	3904.96	13.8469
3598.73	16.4692	3661.66	14.9899														3916.83	14.4629	3904.75	14.1347
3599.78	16.2965	3660.03	14.7517														3916.21	14.4091	3909.3	14.069
3601.06	16.4414	3661.74	15.0497														3917.31	14.585	3908.79	14.1491
3601.92	16.6289	3663.95	15.117														3921.73	14.5198	3912.07	14.2568
3603.45	16.6132	3666.35	14.851														3923.02	14.71	3911.59	14.1772
3604.73	16.7379	3664.22	14.9262														3923.8	14.6377	3912.57	14.2816
3606.83	16.6901	3666.78	15.0771														3922.08	14.5408	3916.26	14.3753
3605.38	16.5923	3670.97	14.9508														3924.15	14.5651	3916.53	14.1245
3607.63	16.7758	3668.99	14.9936														3924.56	14.819	3917.3	14.433
3609.41	17.0446	3670.49	14.9659														3928.34	14.7438	3922.02	14.5131
3610.94	17.204	3671.2	15.2193														3928.8	14.7416	3919	14.3063
3613.73	17.132	3673.88	15.1298														3932.48	14.7569	3921.11	14.4386
3613.1	17.0576	3672.58	14.8205														3932.66	14.7387	3923.09	14.4514
3621.39	16.6742	3678.66	14.9551														3930.49	14.9032	3924.07	14.5775
3607.68	14.835	3674.59	15.5322														3935.08	14.8948	3926.44	14.5808
3615.73	17.117	3678.34	15.2841														3935.48	15.01	3927.8	14.5705
3615.76	17.163	3679.68	15.0486														3937.76	14.9343	3930.94	14.7387
3618.05	17.2777	3680.59	15.2333														3939.8	14.8394	3928.11	14.4
3623.09	15.3167	3683.55	15.2567														3939.67	14.9479	3930	14.5693
3619.25	17.3073	3683.81	15.2936														3939.78	15.0003	3933.08	14.6357
3624.26	17.2109	3685.39	14.9761														3943.39	15.0883	3931.53	14.7563
3620.06	15.1469	3685.88	15.4333														3944.45	15.0561	3934.28	14.8893
3621.83	17.6006	3689.11	15.2744														3945.74	15.0268	3936.96	15.1002
3625.66	17.5907	3689.96	15.2733														3945.59	14.6765	3938.43	14.9683
3626.4	17.7072	3689.23	15.1563														3949.48	15.0732	3940.87	14.9717
3626.91	17.8558	3687.58	15.2071														3948.38	14.8444	3942.93	14.9568
3635.21	15.1245	3695.23	15.1103														3951.37	15.1047	3943.04	14.6428
3632.42	15.9136	3693.44	14.7618														3953.38	15.1664	3941.8	14.9423
3618.76	15.2448	3693.15	15.0832														3953.38	14.9525	3943.83	14.858
3639.95	16.862	3694.6	15.1084														3954.89	15.018	3946.37	14.4774
3629.51	14.8459	3699.63	15.2512														3955.53	15.1192	3944.85	14.69
3626.92	17.4888	3699.13	15.19														3958.9	15.0131	3945.58	14.5427
3644.09	16.3995	3698.66	15.265														3957.49	15.0779	3947.39	15.058
3627.24	16.2834	3699.84	15.2825														3957.88	15.1893	3950.21	15.1226
3632.38	15.2746	3703.42	15.4366														3961.52	15.1416	3952.62	14.8738
3636.52	17.9767	3704.65	15.113														3964.76	14.9748	3951.34	14.8856
3648.24	15.4282	3705.53	15.6253														3957.54	15.1318	3955.1	15.0577
3638.04	14.7479	3713.13	14.996														3964.16	15.2727	3954.89	15.1097
3639.09	14.7571	3702.85	15.388														3966.23	14.6904	3956.2	15.1397
3640.65	14.5331	3708.74	14.5535														3964.67	15.1431	3955.38	14.808
3639.18	14.734	3710.36	15.9914														3969.7	15.2672	3958.04	15.1101
3643.13	14.7198	3711.61	15.8728														3970.22	15.2334	3959.04	14.804
3644.1	14.8798	3717.35	14.6059														3972.47	15.3701	3961.13	15.08
3644.32	14.8424	3722.03	15.134														3976.63	15.1731	3961.19	14.8955
3647.72	14.8197	3707.32	14.3858														3974.11	15.0225	3964.67	15.1958
3646.6	14.8926	3718.98	15.9818														3977.04	14.993	3966.81	15.2165
3645.01	14.8505	3717.24	14.6825														3977.61	14.3504	3963.72	15.1022
3650.33	15.1224	3721.28	14.507														3976.99	15.551	3968.97	15.2948
3652.61	15.1159	3725.64	14.8348														3979.87	15.4149	3968.09	15.2598
3652.31	15.3235	3724.62	14.9644														3986.47	14.988	3969.61	15.7652
3653.47	15.1172	3713.39	15.5975														3983.95	15.4716	3971.65	15.4151
3654.33	15.0704	3735.74	14.4673														3983.75	15.4854	3976.05	15.2267
3654.54	14.7128	3725.2	13.6151														3990.74	15.0889	3971.46	15.1337
3655.6	15.2439	3724.01	15.3829														3985.7	14.93	3975.31	15.4427
3659.97	14.9559	3721.7	14.638														3992.78	15.0257	3978.12	15.1862
3661.67	14.8714	3738.4	14.8439														3987.85	15.1088	3973.71	15.1952
3656.68	15.2722	3721.36	14.9207														3993.14	14.9369	3975.2	15.3714
3664.66	15.205	3739.58	14.1008														3993.41	15.1457	3978.84	15.7391
3658.24	15.0681	3732.31	13.8922														3995.49	15.2361	3981.53	15.6815
3666.34	15.042	3732.95	14.1115														3997.82	14.6324	3981.45	15.6973
3664.84	15.0162	3739.95	14.9158														3998.46	15.0365	3982.57	15.7636
3662.13	15.3411	3737.21	14.0853														4001.64	14.6544	3984.38	15.9324
3665.89	15.0057	3739.86	14.0591														3999.49	15.3818	3991.65	15.2528
3666.01	15.2179	3741.09	14.1245														4000.54	14.775	3983.89	15.229
3666.81	15.2718	3743.36	14.2115														4007.32	15.0639	3990.82	15.9084
3666.46	14.8878	3742.69	14.2184														4003.7	15.1564	3991.77	14.6942
3675	15.0352	3747.08	14.1892														4009.74	14.9945	3991.07	14.8998
3666.52	14.8368	3745.29	14.1529														4006.35	14.4546	3989.28	15.366
3673.73	14.6808	3747.94	14.2875														4006.86	15.3646	3998.97	14.4674
3672.47	14.9521	3750.14	14.1757														4006.31	14.8799	3994.11	15.0245
3674.57	14.911	3750.07	14.2068														4014.91	15.2243	3996.57	14.955
3676.63	15.3669	3752.52	14.3424														4009.98	14.6603	3995.77	15.162
3679.4	15.101	3752.88	14.3169														4010.2	15.262	3997.71	15.2561
3679.83	15.1747	3754.12	14.2266														4018.39	15.0278	4001.2	15.0866
3678.77	15.4361	3755.18	14.4264														4014.68	14.8922	3998.1	15.097
3682.09	15.2149	3757.77	14.4599														4019.04	15.0256	4004.47	14.5346
3679.77	14.9222	3754.25	14.3473														4020.34	14.8083	4000.2	15.1407
3687.62	15.3514	3759.1	14.5452														4019.69	14.7571	4004.45	15.2016
3683.67	15.2565	3759.15	14.3449														4017.48	15.0809	4009.32	14.9234
3686.97	15.1611	3758.83	14.575														4026.64	14.8621	4004.96	14.3842
3684.5	15.0463	3762.74	14.6278														4023.37	14.9067	4010.39	14.9816
3685.65	15.0947	3765.07	14.6004														4027.06	14.6191	4002.74	14.949
3688.37	15.203	3763.87	14.6092														4026.3	14.7004	4014.81	15.0767
3688.05	15.2791	3766.82	14.612														4026.57	14.5952	4010.47	14.5036
3691	15.4544	3766.44	14.5176														4026.8	14.9423	4006.61	15.2781
3689.8	15.3419	3770.28	14.6009														4033.31	14.8504	4017.73	15.5454
3693.14	15.5921	3769.5	14.7632														4030.02	14.7571	4016.65	14.2887
3696.99	15.3991	3774.32	14.8043														4033.9	14.8532	4017.2	14.356
3693.57	15.4807	3771.83	14.7723														4034.65	14.9555	4012.92	15.0705
3696.92	14.2453	3774.57	14.8238														4037.07	14.9187	4020.41	14.7308
3697.42	15.6283	3774.89	14.7896														4036.66	14.8363	4020.27	14.4626
3698.75	15.8972	3774.25	14.8916														4040.88	14.7903	4019.8	14.9579
3708.55	15.8092	3778.89	15.0469														4038	14.9565	4020.48	15.0751
3699.26	14.2284	3780.3	14.8399														4041.17	14.7757	4021.82	14.815
3704.53	14.3226	3778.32	14.9357														4040.07	14.9763	4026.08	14.8007
3704.52	14.4319	3781.41	14.9324														4041.93	15.0942	4026.48	14.6787
3703.1	14.2831	3783.01	15.151														4045.27	15.12	4028.54	14.6956
3705.6	14.4388	3783.4	15.0265														4045.05	15.0811	4028.41	14.6386
3706.46	14.2735	3786.59	15.0619														4048.37	15.1426	4028.66	14.6577
3703.22	15.7318	3784.31	14.9291														4047.12	15.0244	4030.76	14.8133
3718.41	14.9129	3786.73	15.3206														4050.83	15.1797	4034.3	14.9204
3703.08	15.2081	3791.01	15.1713														4050.55	14.9967	4032.05	14.9323
3711.65	14.0718	3790.66	15.209														4051.79	15.2602	4033.93	14.7393
3713.2	14.3605	3793.52	15.1669														4053.92	15.3097	4035.87	15.3813
3712.55	14.565	3792.4	15.294														4054.38	15.2316	4036.61	14.9915
3714.67	14.2645	3794.22	15.3956														4055.24	15.222	4040.42	15.1157
3719.22	14.3735	3797.39	15.2501														4057.08	15.4182	4039.21	14.9147
3714.49	14.5655	3796.5	15.3261														4058.07	15.4311	4042.12	14.7218
3724.54	14.2585	3797.79	15.1371														4060.01	15.383	4038.45	14.7974
3717.02	14.1699	3798.97	15.1266														4060.74	15.3345	4042.49	15.2271
3719.87	14.6469	3798.83	15.2125														4061.52	15.4477	4044	15.0186
3723.4	14.4942	3801.13	15.4286														4060.83	15.2594	4044.97	14.8613
3721.12	14.0192	3804.83	15.4414														4063.05	15.4808	4044.47	14.7809
3722.77	14.4961	3807.58	15.3798														4067.13	15.5788	4045.35	15.1822
3722.29	14.353	3806.88	15.6442														4068.14	15.6586	4048.48	15.0036
3729.56	14.5181	3809.4	15.5212														4069.23	15.6606	4049.97	15.2628
3724.16	14.0376	3809.11	15.5877														4071.23	15.6387	4049.72	15.1789
3724.41	14.4841	3809.48	15.4652														4072.29	15.8275	4053.27	15.1582
3729.38	14.2991	3810.14	15.6205														4075.48	15.9106	4053.04	14.9805
3726.96	14.1494	3814.15	15.9023														4074.51	15.8447	4055.95	15.1687
3730.48	14.2022	3815.31	15.7929														4074.6	15.8195	4055.66	15.0717
3729.39	14.357	3813.9	15.726														4077.97	15.8433	4058.13	15.3375
3732.53	14.5577	3817.32	15.6359														4080.31	16.0273	4060.83	15.5149
3732.78	14.6814	3817.92	15.971														4080.39	16.0557	4062.64	15.3329
3737.44	14.8703	3818.09	15.9688														4082.38	15.9443	4061.05	15.2984
3735.7	14.2965	3821.62	15.6728														4084.9	16.3043	4062.12	15.3812
3735.97	14.6397	3822.77	15.8374														4086.43	16.2704	4063.57	15.3095
3737.31	14.5436	3823.63	15.9445														4087.54	16.1519	4064.33	15.5593
3738.11	14.4536	3823.87	16.0437														4089.1	16.3612	4067.46	15.696
3738.92	14.218	3826.52	16.1103														4092.05	16.5368	4068.59	15.5118
3739.57	14.1969	3826.86	16.3493														4093.42	16.6069	4067.84	15.4998
3740.68	14.2622	3828.57	16.2177														4095.25	16.5966	4071.47	15.7037
3738.86	14.0777	3828.6	16.0998														4096.88	16.6536	4072	15.7204
3743.23	14.2562	3830.67	15.9144														4098.13	16.6555	4071.09	15.7661
3742.41	14.3797	3829.92	16.3227														4098.77	16.7559	4072.58	15.7256
3746.14	14.4323	3833.37	15.8158														4099.68	16.7447	4074.54	15.8284
3744.07	14.4147	3832.51	16.1594														4101.8	16.8206	4076.53	15.787
3746.43	15.2434	3833.56	16.231														4103.53	16.8244	4077.21	15.7466
3749.6	14.5066	3837.45	15.863														4103.61	16.7945	4077.66	15.7932
3753.31	14.5239	3842.81	15.9194														4105.35	16.9616	4079.71	15.7346
3753.46	14.5715	3838.19	16.0688														4107.96	17.1417	4078.08	15.8568
3755.16	14.6825	3841.07	16.0766														4108.76	17.1786	4083.9	15.946
3751.37	14.5096	3842.03	16.1198														4109.76	17.1331	4084.18	16.1463
3756.3	14.8502	3843.01	16.2324														4112.23	17.1391	4086.43	15.9988
3756.74	14.8946	3845.77	15.7948														4113.9	17.2217	4085.14	16.0236
3761.22	14.7226	3845.58	15.978														4115.6	17.346	4085.2	16.1627
3759.45	14.6605	3846.13	16.0305														4115.66	17.283	4088.28	16.2264
3759.33	14.6992	3848.19	16.1047														4125.71	16.7529	4091.07	16.2515
3760.44	14.533	3853.99	16.007														4112.4	15.9378	4091	16.2037
3764.76	14.813	3851.01	15.7037														4120.66	17.5773	4092.59	16.3856
3764.86	15.1021	3850.47	16.0044														4121.03	17.7689	4093.07	16.2836
3767	14.8844	3852.72	15.73														4134.86	14.9971	4095.17	16.487
3765.01	15.021	3857.72	15.7927														4117.86	14.9581	4096.55	16.6383
3769.02	15.1887	3856.24	16.337														4130.34	14.3155	4099	16.3193
3770.65	15.182	3855.88	15.9372														4119.28	15.2699	4098.88	16.2077
3768.82	15.1199	3862.84	15.8205														4128.06	16.0267	4099.01	16.2538
3773.66	15.299	3859.21	15.8767														4130.24	15.7953	4098.25	16.2388
3773.69	15.2747	3858.19	16.1063														4137.4	15.0867	4101.95	16.4209
3775.6	15.2415	3863.86	15.6932														4133.03	14.4318	4102.69	16.4551
3773.42	15.2579	3863.65	15.5638														4133.48	14.324	4104.4	16.4257
3777.96	15.189	3863.21	15.9978														4133.31	14.4558	4106.03	16.4743
3777.14	15.1403	3868.76	15.8221														4137.17	14.523	4104.56	16.5547
3777.12	15.0983	3870.27	16.1287														4138.15	14.482	4109.14	16.6667
3777.61	15.1691	3868.99	16.086														4137.39	14.4712	4109.24	16.7323
3781.4	15.3887	3871.27	16.1307														4140.33	14.6767	4111.4	16.6751
3784.61	15.3985	3876.5	16.1306														4141.39	14.7406	4112.27	16.8163
3784.49	15.2267	3873.53	16.1124														4143.35	14.6653	4113.48	16.8992
3784.22	15.1939	3877.76	15.9742														4144.19	14.7217	4114.58	16.985
3786.77	15.3967	3873.96	15.9255														4146.78	14.8195	4116.52	16.9984
3787.35	15.623	3881.86	16.0993														4146.25	14.9359	4116.18	16.9522
3790.12	15.4528	3877.14	15.6703														4149.81	14.9829	4118.32	16.99
3791.01	15.5602	3881.4	16.0853														4150.94	15.0987	4118.24	16.9884
3785.41	15.6088	3881.31	15.8443														4152.69	14.9309	4120.52	17.1614
3792.18	15.6506	3882.69	15.5018														4150.57	15.0447	4121.16	17.2046
3794.46	15.5364	3886.1	15.9913														4154	15.1991	4123.56	17.4586
3792.27	15.6318	3884.56	16.2753														4155.95	15.3659	4125.27	17.3058
3796.82	15.928	3889.82	16.2216														4154.57	15.1249	4124.59	17.3007
3795.63	15.7492	3887.15	15.9733														4160.19	15.1215	4131.91	15.8478
3799.86	15.7433	3890.06	16.1794														4161.59	15.3197	4127.94	15.6493
3797.66	15.6922	3887.25	16.0654														4161.85	15.3121	4128.11	15.5935
3796.91	15.7645	3890.43	16.089														4162.49	15.3072	4131.94	15.5501
3802.22	15.6746	3894.48	15.8496														4162.34	15.5029	4135.37	14.1064
3800.21	15.8142	3895.71	15.8382														4165.38	15.4372	4127.33	15.0416
3802.72	15.8621	3895.95	15.6265														4164.93	15.3897	4135.62	15.9709
3802.05	15.8818	3897.6	15.9016														4167.43	15.6058	4136.37	16.0532
3805.86	15.9386	3893.35	15.801														4166.69	15.5492	4135.65	16.0854
3805.36	15.9041	3898.33	15.7386														4172.79	15.3005	4137.38	15.7702
3808.62	15.8802	3902.84	15.8486														4172.79	14.9982	4144.57	14.5448
3807.03	15.9697	3896.73	15.8264														4169.28	15.5271	4140.22	14.2117
3807.19	15.7859	3907.2	15.6326														4173.06	15.3351	4142.23	14.3133
3807.45	16.0068	3901.07	16.1256														4172.43	15.8326	4141.97	14.2084
3811.48	16.0078	3903.97	15.5425														4179.27	14.9376	4143.52	14.3925
3810.34	15.9818	3911.42	15.5424														4177.65	15.2053	4141.83	14.3666
3813.2	16.0551	3905.65	15.8879														4178.41	15.0113	4145.39	14.4758
3812.3	15.9714	3908.98	15.5227														4177.44	15.6673	4146.19	14.4972
3815.09	16.1145	3910.09	15.8509														4181.18	15.0721	4148.55	14.5122
3814.65	16.1752	3909.42	15.2712														4182.29	15.187	4148.4	14.5472
3817.33	16.2772	3915.61	15.3995														4184.41	15.0986	4149.9	14.4813
3818.74	16.1781	3916.46	15.7327														4184.67	15.1423	4149.65	14.5306
3822.95	15.8511	3916.25	15.4629														4188.44	15.6884	4152.02	14.6983
3821.63	16.0128	3918.2	15.3773														4188.85	15.2602	4153.88	14.7068
3818.2	16.1512	3914.63	15.2041														4189.67	15.1773	4156.36	14.7072
3822.14	15.9894	3916.23	15.7308														4189.85	15.1671	4155.15	14.7598
3821.85	15.9669	3921.73	15.0035														4192.39	15.9338	4158.57	14.8704
3823.64	16.1097	3924.51	15.4404														4193.86	15.1334	4158.19	14.8913
3825.37	16.1774	3922.51	15.1284														4192.78	15.1077	4160.1	14.806
3827.82	15.852	3923.17	15.1526														4191.98	15.2037	4158.77	14.8978
3828.12	15.7799	3927.01	15.0729														4196.14	15.2928	4161.41	14.8828
3826.6	16.0387	3924.82	15.1445														4197.17	15.4027	4163.08	14.9608
3829.17	16.0971	3929.74	14.9665														4198.14	15.353	4165.5	15.0982
3827.87	15.9495	3926.01	15.1859														4201.72	15.4636	4166.47	15.0465
3835.56	15.9261	3933.27	15.356														4201.05	15.5792	4167.22	15.1501
3833.46	15.9418	3929.72	15.2719														4203.11	15.5824	4168.6	15.3725
3834.69	15.7504	3934.54	15.2422														4204.71	15.5329	4171.01	14.9416
3834.37	15.9422	3935.39	15.2317														4206.08	15.7317	4172.37	15.3827
3841.22	16.3501	3935.59	15.1063														4207.37	15.7391	4169.77	15.2872
3838.38	15.8547	3937.82	15.3193														4208.43	15.8193	4173.72	15.4298
3839.88	15.8893	3939.17	15.1965														4209.33	15.7553	4175.72	15.4221
3841.83	16.1653	3938.99	15.4021														4209.65	15.8459	4175.46	15.4996
3840.9	16.1885	3941.1	15.2403														4212.33	15.8143	4181.46	15.1823
3844.61	16.0039	3943.83	15.3981														4214.84	15.9581	4174.68	15.4889
3841.33	16.284	3944.31	15.5077														4218.21	16.0004	4181.44	15.9079
3844.7	15.9678	3945.95	15.3911														4217.74	15.8659	4181.59	15.8065
3845.33	15.9003	3946.11	15.2748														4217.87	15.9478	4183.71	15.8803
3850.96	16.3409	3948.03	15.5643														4220.43	15.675	4184.53	15.9848
3847.46	16.0857	3948.49	14.9119														4221.85	14.719	4185.1	15.9782
3852.92	16.2182	3947.95	15.5167														4223.75	16.1007	4186.43	15.8912
3850.7	15.837	3951.23	15.6449														4222.61	15.9429	4186.89	16.0542
3848.84	15.8389	3951.15	15.6796														4228.74	16.1236	4191.32	15.6965
3858.15	15.9574	3951.81	15.7917														4232.32	14.1904	4185.16	15.2501
3852.57	16.0374	3954.63	15.8937														4226.37	14.0404	4189.57	15.9453
3852.64	16.1045	3957.18	15.933														4224.09	15.9354	4193.75	16.0081
3857.71	16.2843	3957.6	15.2687														4231.09	16.1211	4196.22	15.0951
3859.39	16.136	3963.24	15.0815														4238.89	14.4399	4191.59	15.1557
3856.74	16.0494	3955.59	15.7252														4230.21	13.9687	4198.11	15.7146
3860.16	16.0622	3964.83	15.3979														4234.8	14.1926	4197.09	15.0752
3860.75	15.8	3962.21	15.6743														4234.41	14.3818	4199.17	15.1306
3861.63	16.3345	3965.69	15.9205														4229.55	14.7118	4200.3	15.1561
3864.09	16.1022	3962.76	15.7074														4243.41	15.9107	4200.8	15.2504
3866.93	16.063	3971.26	14.9774														4240.4	14.5237	4202.21	15.3986
3867.17	15.9405	3965.42	15.795														4240	14.3767	4204.79	15.3609
3867.35	16.1005	3967.35	15.0643														4241.88	14.3502	4204.54	15.2623
3866	16.1238	3975.04	16.042														4241.02	15.9855	4206.58	15.5066
3870.83	16.0911	3965.04	15.6199														4247.24	14.7023	4207.31	15.4951
3866.02	15.8326	3978.23	15.0747														4244.34	14.4757	4210.26	15.5206
3871.4	15.9644	3972.25	15.1775														4245.12	14.5859	4209.57	15.7647
3869	16.0994	3976.76	15.6442														4249.55	14.544	4212.86	15.6657
3873.76	15.8842	3973.39	15.5879														4247.63	14.664	4212.44	15.656
3874.54	15.7744	3975.93	15.1875														4251.01	14.7532	4214.37	15.6145
3873.91	15.6311	3980.82	15.6103														4250.64	14.6007	4213.38	15.6588
3873.1	16.4466	3977.94	15.0028														4250.45	14.7	4216.43	15.6241
3881.63	15.9737	3986.86	15.5557														4255.43	14.7355	4216.55	15.7846
3881	15.8597	3980.03	15.1344														4257.06	14.9083	4219.9	15.7258
3880.44	16.0366	3982.46	15.4663														4258.18	15.1214	4219.81	15.9268
3881.6	15.75	3984.41	15.3538														4259.87	15.0007	4222.91	16.0829
3879.38	15.7822	3989.14	15.2576														4260.46	15.1085	4222.58	15.9715
3884.48	15.6893	3987	14.8907														4262.14	15.1235	4224.23	15.6715
3891.78	15.8452	3988.18	15.193														4262.96	15.1936	4223.71	16.0036
3883.55	15.6817	3984.6	14.8424														4264.34	15.0902	4225	15.9916
3884.66	16.0862	3988.45	15.3731														4263.75	15.1476	4226.72	16.1676
3889.25	15.8227	3992.93	15.1446														4268.62	15.3451	4228.38	15.9835
3888.45	15.7103	3996.73	15.0921														4268.92	15.4094	4230.06	16.0654
3895.17	15.4341	3990.28	15.6854														4269	15.3814	4228.99	15.9669
3892.5	16.4093	4000.82	15.0664														4271.27	15.2835	4232.14	16.1155
3889.45	15.8558	3992.42	15.4537														4271.52	15.3739	4233.61	16.2068
3896	16.1561	4001.34	14.7133														4271.44	15.5302	4235.41	16.3281
3894.2	15.582	3999.98	14.972														4276.41	15.4728	4237.39	16.2125
3903.59	15.2189	4002.13	15.0336														4278.32	15.5625	4237.21	16.3684
3895.86	15.816	4001.93	15.078														4278.1	15.4913	4238.94	16.4856
3904.27	14.9177	4003.22	15.0107														4279.44	15.4785	4241.49	16.3086
3897.96	15.6678	4004.22	15.126														4280.88	15.7417	4240.4	16.2892
3892.77	16.0646	4003.6	15.4035														4283.14	15.6949	4242.18	16.5069
3903.87	15.7028	4008.59	15.1602														4281.6	15.6538	4244.72	16.5344
3909.69	15.4917	4010.08	15.0208														4287.34	15.4244	4245.61	16.5101
3902.67	15.6884	4009.49	15.1486														4281.96	15.6359	4247.53	16.2943
3902.08	15.2017	4011.78	15.1747														4288.35	15.8594	4246.43	16.5598
3905.82	15.4163	4011.9	15.3851														4290.12	15.9504	4247.05	16.4322
3910.06	15.4041	4013.97	15.3597														4288.56	15.518	4249.56	16.4184
3907.61	15.3428	4010.46	15.0252														4292.81	15.2178	4248.23	16.67
3904.06	15.9999	4016.07	15.217														4291.82	15.7777	4254.31	16.7927
3915.54	15.1371	4017.32	15.2181														4294.48	15.8458	4252.7	16.7966
3907.4	14.9402	4019.31	15.2786														4296.77	15.7608	4256.27	16.5877
3910.64	15.2495	4020.82	15.484														4293.32	15.8713	4254.91	16.7208
3910.67	15.5134	4020.44	15.1562														4298.36	15.9668	4257.24	16.8059
3909.2	15.1923	4024.39	15.1655														4299.61	15.6655	4258.48	16.9083
3917.5	15.8058	4024.5	15.064														4298.5	16.1691	4259.93	16.7202
3916.68	15.4114	4021.29	15.2832														4302.8	15.9809	4258.95	16.7625
3915.78	14.9356	4028.49	15.0883														4303.5	16.01	4262.7	16.9943
3917.01	14.8762	4028.64	15.1789														4304.15	15.8974	4261.84	17.0195
3916.79	14.9749	4028.77	15.268														4305.54	15.4686	4265.66	17.1237
3915.94	15.4054	4024.12	15.372														4307.28	16.2492	4265.63	17.1888
3922.73	15.2237	4032.04	15.3069														4308.15	15.5921	4267	17.0758
3923.06	15.1206	4030.46	15.3924														4309.77	15.6522	4266.94	17.217
3922.58	15.1204	4036.5	15.4182														4311.59	15.779	4267.71	17.2709
3925.9	15.2548	4033.01	15.3828														4312.71	15.8756	4271.14	17.3544
3925.58	15.1966	4032.97	15.2526														4313.61	15.8102	4271.39	17.2668
3925.02	15.2577	4036.65	15.5944														4315.62	15.8073	4272.91	17.3622
3926.9	15.2981	4037.97	15.4893														4314.41	15.8737	4274.44	17.2906
3930.53	15.4594	4036.16	15.6445														4317.48	16.0173	4273.81	17.2921
3929.33	15.5271	4039.95	15.5														4319.21	15.9294	4275.84	17.3855
3931.17	15.3493	4041.07	15.3696														4318.73	15.9769	4278.21	17.6126
3931.78	15.5153	4039.35	15.3836														4322.24	16.0041	4280.36	17.6608
3932.54	15.6314	4043.48	15.3874														4322.36	16.1088	4280.14	17.5653
3936.28	15.603	4044.7	15.7356														4323.44	16.1353	4281.58	17.7006
3936.47	15.5364	4046.5	15.5038														4329.77	15.561	4281.88	17.8539
3933.66	15.6357	4046.98	15.4084														4326.41	14.6807	4284.24	17.84
3940.58	15.836	4045.74	15.5072														4328.99	14.7084	4284.96	17.9099
3942.08	15.3697	4047.61	15.5349														4331.54	14.9187	4285.45	17.9343
3934.22	15.472	4051.58	15.5787														4334.09	14.82	4287.91	18.0323
3939.76	15.8603	4051.42	15.9252														4333.7	14.8419	4288.46	18.017
3945.16	15.9017	4052.53	15.7541														4335.06	15.0168	4289.32	18.0551
3941.16	15.5198	4054.32	15.7235														4338.55	14.9904	4290.54	18.0269
3945.99	15.9419	4052.65	15.7866														4336.92	14.9392	4293.12	18.194
3945.24	15.3892	4057.8	15.7294														4340.5	15.0167	4291.76	18.0346
3951.95	15.5477	4057.28	15.8512														4340.46	15.0494	4293.57	18.1427
3946.42	15.561	4058.8	15.9174														4341.55	15.0756	4295.21	18.1749
3947.53	15.1333	4060.35	15.8743														4342.65	15.0205	4296.74	18.3068
3958.33	15.3222	4060.6	15.828														4345.86	15.0837	4299.25	18.5691
3945.79	15.4707	4060.92	15.9254														4346.15	15.3403	4298.38	18.2837
3960.9	15.5275	4062.78	15.9284														4347.05	15.3594	4300.14	18.4895
3951.81	14.7465	4063.59	16.049														4350.88	15.3081	4301.77	18.5416
3956.34	15.3339	4065.99	16.1114														4349.19	15.2846	4301.79	18.7457
3954.26	15.0238	4066.95	16.1346														4352.2	15.3907	4305.12	18.8047
3957.19	14.9927	4068.7	16.3229														4353.45	15.3554	4306.65	18.7452
3964.13	15.3938	4070.15	16.3903														4353.54	15.2738	4305.45	18.86
3955.61	14.8908	4071.54	16.4568														4356.28	15.4007	4307.6	18.8917
3963.03	15.3715	4073.72	16.4009														4356.57	15.4896	4309.02	18.8307
3963.13	14.9375	4076.05	16.5561														4357.08	15.3873	4311.47	18.8918
3963.97	15.0369	4074.57	16.4808														4359.92	15.7249	4312.62	19.1866
3963.27	15.2552	4075.25	16.6281														4360.2	15.7269	4314	19.1864
3959.73	15.4369	4077.4	16.6475														4362.73	15.6857	4314.05	19.2038
3974.1	15.272	4078.64	16.5261														4363.35	15.6764	4315.58	19.2361
3971.04	15.7945	4077.79	16.6445														4365.93	15.8526	4317.73	19.2437
3971.18	14.9501	4081.53	16.7005														4366.43	15.9261	4318.1	19.2484
3971.36	15.4894	4083.02	16.2726														4368.45	15.857	4318.62	19.3711
3969.98	14.8505	4084.29	16.7547														4368.58	15.9297	4319.3	19.3381
3976.41	15.7287	4085.73	16.9051														4369.63	15.9673	4320.76	19.521
3976.07	14.5745	4085.1	16.9095														4370.58	15.955	4323.52	19.4754
3974.48	14.7434	4087.09	15.8148														4370.72	16.0367	4323.29	19.7241
3971.41	14.9149	4088.67	16.9665														4373.79	16.0084	4324.11	19.6488
3979.46	14.9437	4089.9	16.3215														4373.91	16.0977	4326.58	19.7677
3978.78	15.073	4089.22	15.9153														4374.44	16.0515	4326.82	19.648
3979.57	14.9234	4092.17	17.0605														4376.45	16.1751	4328.6	19.7817
3975.81	15.3388	4091.03	17.1276														4378.28	16.181	4328.49	19.8255
3985.68	15.4801	4096.91	16.5378														4382.2	16.0899	4329.82	19.8705
3981.03	15.4329	4095.15	16.4669														4377.17	16.1866	4330.82	19.7599
3984.18	14.7547	4096.5	16.6928														4383.62	16.5583	4332.47	20.1486
3982.18	14.969	4099.88	15.9654														4384.14	16.4986	4333.87	20.0158
3986.12	14.8043	4098.93	16.4608														4386.17	16.2907	4334.54	20.2209
3984.41	14.7885	4096.85	16.5766														4385.39	16.5696	4336.68	20.2142
3983.22	15.2766	4098.46	16.1199														4389.67	16.459	4338.05	20.2946
3987.8	14.8877	4103.92	15.6286														4394.34	15.9917	4338.24	20.4208
3990.73	15.1243	4108.37	16.2065														4383.79	15.3478	4341.65	20.5774
3994.05	15.0861	4107.27	16.2414														4396.01	14.9335	4342.29	20.554
3989.48	15.0035	4107.97	16.0479														4396.95	15.6535	4342.18	20.5577
3992.89	15.1601	4101.44	16.0003														4386.81	15.9212	4343.98	20.7133
3994.24	14.8687	4110	15.8927														4405.19	15.3817	4345.94	20.727
3992.49	15.2073	4114.45	16.1794														4391.29	16.3053	4346.53	20.7756
3993.17	15.2775	4109.54	15.3758														4405.19	14.6832	4347.33	20.7198
3994.61	15.1907	4111.84	16.1263														4393.33	15.6099	4348.45	20.859
3999.07	14.9575	4113.9	16.1262														4404.17	14.9804	4349.43	21.0799
3994.31	15.33	4118.69	16.1568														4408.1	15.6395	4350.74	21.0543
4001.87	15.341	4108.57	16.7142														4397.19	15.0462	4352.09	21.1593
3999.65	15.3626	4124.01	15.5785														4413.66	15.9347	4354.02	21.2189
4001	15.2694	4118.96	15.3618														4397.38	15.5419	4354.08	21.2178
4003.93	15.3543	4119.28	15.7903														4411.73	14.9486	4355.49	21.3165
4003.31	15.2976	4121.66	15.6077														4414.37	15.5045	4357.57	21.3931
4004.36	15.3561	4119.13	16.3357														4410.06	14.6787	4359.06	21.4014
4007.14	15.4743	4127.7	15.1521														4411.76	14.6613	4359.42	21.3542
4007.52	15.2139	4122.62	15.9553														4414.52	15.0584	4359.29	21.5257
4008.1	15.0379	4126.04	15.5473														4413.57	14.8265	4361.84	21.6768
4009.03	15.3468	4127.56	15.214														4415.97	14.8401	4362.46	21.848
4008.23	14.9952	4130.66	15.7495														4416.93	14.7621	4364.68	21.8588
4009.99	15.2718	4126.84	15.2086														4418.68	14.8521	4365.4	21.8148
4013.07	15.3369	4133.79	15.724														4419.73	14.7063	4366.66	22.0062
4010.59	15.3522	4132.31	15.3602														4420.26	14.8205	4367.37	22.0373
4015.66	15.4725	4132.73	15.2395														4422.24	14.6555	4369.07	21.9745
4015.53	15.2475	4132.97	15.3959														4422.67	15.0885	4370.46	22.0513
4014.81	15.4155	4136.97	15.232														4425.74	14.8437	4370.76	22.401
4018.91	15.5856	4133.84	15.687														4427.77	14.9346	4374.32	22.2677
4019.46	15.2506	4136.5	15.3059														4427.27	14.9701	4374.3	22.1784
4018.22	15.4008	4137.8	15.5182														4428.23	14.7804	4374.23	22.3918
4021.56	15.445	4138.41	15.2749														4429.17	14.989	4377.38	22.5011
4025.72	15.4066	4143.94	15.0262														4430.86	15.0104	4379.41	22.6953
4024.69	15.6736	4141.6	15.3988														4433.48	15.0131	4380.1	22.7734
4026.31	15.2566	4142.12	15.0968														4433.91	14.9709	4381.59	22.7774
4023.36	15.4989	4144.87	15.2429														4433.61	15.1333	4382.24	22.9023
4028.98	15.5445	4150.95	15.1431														4436.68	15.0382	4383.14	22.9209
4027.34	15.3204	4147.26	15.1464														4437.45	15.0668	4384.53	23.0094
4030.64	15.4628	4148.86	14.9793														4437.29	15.1595	4384.94	23.1358
4031.97	15.7069	4154.1	14.7768														4439.14	15.1683	4387.5	23.156
4030.36	15.5844	4152.02	15.2606														4442.21	15.2486	4387.9	23.0306
4034.22	15.7015	4150.94	15.3244														4444.06	15.392	4389.41	22.8827
4033.5	15.7242	4156.6	14.9669														4444.85	15.3133	4390.07	22.8418
4034.43	15.9301	4156.23	15.2886														4444.46	15.3732	4391.3	22.9608
4035.76	16.025	4157.49	15.0434														4448.3	15.3026	4393.15	22.9638
4038.58	15.7209	4159.13	15.3618														4448.42	15.5433	4392.78	23.1409
4038.22	15.7265	4158.18	14.933														4447.62	15.4795	4395.38	23.3145
4039.94	15.8789	4159.37	15.2892														4451.49	15.5107	4395.71	23.1971
4043.81	15.9401	4161.72	14.8944														4451.34	15.4736	4395.79	23.2592
4044.4	15.9452	4165.62	14.6714														4451.42	15.4773	4398.82	23.4243
4043.91	15.9461	4162.63	15.3512														4453.59	15.5913	4399.44	23.4424
4042.37	15.8671	4167.49	15.1345														4454.22	15.579	4399.57	23.6088
4045.79	15.9818	4167.45	14.8918														4455.01	15.6543	4402.41	23.6713
4047.95	15.9547	4168.3	15.0144														4458.85	15.7158	4403.11	23.7169
4050.28	16.0959	4170.29	15.0483														4462.28	14.9654	4404.28	23.8344
4049.42	16.2273	4172.03	15.0532														4463.84	15.4911	4404.32	23.9138
4049.64	15.9689	4174.94	14.8666														4458.55	15.6207	4407.67	23.9211
4052.12	16.1824	4175.83	14.9687														4465.27	15.9743	4407.64	23.8837
4053.08	16.2687	4174.26	15.2672														4468.14	16.0909	4408.76	24.064
4053.96	16.2111	4176.94	14.8175														4467.94	15.9932	4409.88	24.1084
4055.35	16.1077	4179.3	15.015														4469.15	16.2146	4410.71	24.4525
4054.76	16.0794	4177.49	14.5628														4471.03	16.2384	4412.94	24.3568
4057.14	16.3674	4181.39	15.0055														4477.79	16.1142	4413	24.42
4059.12	16.3812	4179.78	14.904														4472.36	15.8184	4414.51	24.5336
4058.45	16.3336	4183.37	14.7441														4475.96	16.3246	4416.87	24.3988
4060.81	16.3981	4182.85	15.0343														4479.79	16.3623	4416.1	24.4603
4061.78	16.6216	4185.5	15.1316														4483.31	15.5899	4417.73	24.4839
4065.4	16.6235	4188.17	14.5688														4481.63	15.5238	4419	24.7174
4063.3	16.526	4190.59	14.9792														4484.98	15.6598	4419.86	24.8401
4063.38	16.5368	4187.87	14.833														4485.21	15.602	4422.78	25.0528
4066.13	16.6556	4191.4	14.6942														4485.58	15.5346	4423.49	24.9508
4068.32	16.8745	4193.5	14.8848														4487.92	15.6856	4423.2	24.8467
4069.91	16.9877	4195.04	14.886														4488.03	15.7691	4424.14	25.1655
4072.31	16.1838	4195.37	14.7366														4490.3	15.7432	4425.46	25.2165
4071.84	16.9057	4195.44	14.8126														4491.96	15.6982	4427.02	25.2114
4073.93	16.8537	4197.01	15.1112														4490.11	15.6337	4428.46	25.4538
4074.12	17.014	4202.93	14.6754														4494.73	15.8124	4429.44	25.3451
4072.69	16.8892	4199.92	14.804														4494.52	15.8618	4430.37	25.6401
4077.48	16.556	4199.55	14.4543														4501.61	14.6525	4431.95	25.5276
4076.99	16.9453	4203.63	14.7862														4493.06	15.4932	4431.63	25.6495
4077.51	17.0603	4205.26	15.0735														4501.13	14.4456	4434.5	25.7288
4080.07	16.1562	4206.89	14.8165														4500.37	14.5183	4435.14	25.9018
4079.27	17.0372	4209.17	14.9038														4502.53	14.5807	4435.54	25.9612
4082.24	16.2281	4208.73	15.0592														4503.12	14.6071	4437.05	25.9879
4081.86	17.1781	4214.52	14.7881														4504.29	14.5646	4438.37	25.9403
4085.61	16.0424	4209.99	14.9743														4506.14	14.5345	4439.26	26.0909
4089.01	16.6014	4214.68	15.016														4507.14	14.7427	4440.18	26.1773
4079.51	16.9113	4211.44	14.8669														4509.99	14.8412	4441.92	26.1685
4092.42	16.3915	4214.96	14.9262														4509.07	14.6608	4442.09	26.1231
4086.55	16.0696	4216.25	15.1172														4510.9	14.5862	4443.5	26.2079
4083.25	16.3332	4219.38	14.6069														4511.6	14.5355	4444.69	26.1319
4084.7	15.9265	4217.67	14.8517														4512.66	14.808	4445.99	26.4519
4094.42	16.6321	4219.78	14.7089														4514.77	14.7973	4446.93	26.3746
4086.22	16.0953	4221.4	14.7483														4516.21	14.6546	4447.51	26.4453
4094.45	15.8885	4226.73	14.7582														4514.84	14.8963	4449.34	26.4675
4098.19	16.1144	4225.91	14.6198														4518.72	14.8216	4450.24	26.5027
4088.98	16.5269	4224.67	14.7849														4518.22	14.8572	4450.12	26.6952
4104.92	15.592	4225.29	14.9052														4519.9	14.8121	4451.95	26.6306
4095.52	16.1791	4226.29	14.9831														4521.75	14.8833	4452.59	26.8548
4100.29	16.4028	4231.52	14.7901														4523.05	15.2008	4455.07	26.9213
4100.11	16.2124	4229.09	15.3586														4526.57	15.2346	4455.13	26.9737
4093.55	16.196	4232.95	14.9645														4525.88	15.1437	4455.23	27.0765
4102.34	15.7192	4233.74	15.0672														4527.61	15.1625	4456.76	27.2205
4104.74	16.1022	4232.44	14.711														4527.62	15.2029	4458.63	27.24
4103.71	16.2156	4235.86	14.7215														4529.46	14.9572	4459.16	27.2173
4105.94	15.8379	4236.35	14.5654														4529.86	15.2701	4460.64	27.4833
4103.14	16.0983	4236.93	14.4834														4532.57	15.3503	4462.78	27.5817
4101.66	16.3058	4238.23	14.8418														4536.41	14.5595	4463.47	27.408
4113.58	15.9358	4235.72	14.6804														4530.4	14.7149	4464.65	27.6075
4113.98	15.9987	4245.8	14.4687														4535.06	15.2851	4465.32	27.8686
4109.62	16.028	4240.8	14.6677														4537.99	15.4147	4468.02	27.6318
4103.15	15.9402	4244.33	14.9615														4540.99	15.0257	4467.26	27.9226
4108.56	15.9823	4244.96	14.314														4537.47	14.7934	4469.34	28.0686
4115.91	15.6252	4242.26	14.7506														4542.7	15.5943	4470.34	28.0706
4118.82	15.6561	4246.77	14.4393														4542.31	15.4156	4471.71	28.0279
4119.4	15.8774	4248.24	14.4165														4547.41	15.4518	4472.62	28.2601
4114.55	15.5891	4249.59	14.7086														4544.57	15.402	4473.29	28.4815
4115.79	15.5674	4252.23	14.6039														4551.14	15.0212	4474.58	28.3455
4117.7	15.2052	4253.26	14.6517														4548.74	14.871	4475.07	28.6034
4122.19	15.3397	4252.6	14.7203														4550.02	14.8999	4476.35	28.561
4119.74	15.6629	4257.43	14.7058														4547.37	15.3772	4477.25	28.9331
4123.23	15.3529	4256.76	14.6191														4555.24	15.2015	4479.6	28.6616
4125.56	15.0289	4256.55	14.5261														4552.28	15.5341	4478.7	28.718
4126.6	15.2359	4256.85	14.6816														4555.92	15.1034	4480.37	28.7539
4123.05	15.7956	4260.55	14.4924														4551.59	15.3736	4480.5	28.9788
4121.14	14.9197	4259.62	14.6902														4561.26	15.3983	4482.85	28.9888
4133.73	15.5119	4264.56	14.6604														4559.73	15.1889	4482.47	29.2386
4127.36	15.3218	4264.67	14.5168														4559.48	15.2561	4485.22	29.0511
4126.82	15.6478	4263.69	14.5556														4561.54	15.1808	4486.03	29.0313
4130.33	15.1782	4264.53	14.8026														4564.04	15.2108	4486.47	29.2887
4132.27	14.8732	4266.43	14.66														4564.94	15.7377	4488.22	29.3781
4132.01	15.323	4268.25	14.8503														4567.53	15.3639	4490.46	29.2226
4134.33	15.2685	4269.56	14.7251														4568.98	15.5097	4489.23	29.1273
4137.05	15.2947	4267.84	14.7971														4569.19	15.443	4491.71	29.1885
4135.17	15.8166	4271.18	14.8955														4570.57	15.4805	4492.51	29.2309
4135.71	15.2615	4273.18	14.8991														4572	15.5261	4495.12	29.2241
4142.45	15.1613	4272.84	14.9457														4572.36	15.6019	4496.18	28.8902
4143.11	15.6565	4274.8	15.0438														4572.06	15.5371	4496.72	28.6412
4143.1	15.4615	4277.73	15.0577														4575.48	15.7452	4498.31	28.6513
4141.44	15.2268	4277.42	15.1218														4577.15	15.5659	4498.46	28.7568
4145.03	14.9063	4279.47	14.9332														4578.08	15.7647	4498.16	29.1388
4144.05	14.9836	4278.74	15.0815														4578.59	15.7841	4502.08	28.978
4144.81	15.0483	4282.41	15.0584														4579.87	15.7475	4501.98	28.9227
4142.93	15.3277	4278.83	15.0631														4581.47	15.7573	4505.16	28.6695
4148.58	15.0482	4284.01	15.2483														4584.9	15.9044	4504.29	28.4213
4151.25	15.4102	4284.54	15.1738														4584.35	15.9063	4506.35	28.2123
4151.28	15.1145	4285.75	15.1951														4586.35	15.9798	4507.3	28.2546
4149.33	15.0582	4287.85	15.4025														4586.45	16.0247	4508.88	28.2299
4150.61	15.13	4288.1	15.3935														4589.85	16.2238	4508.34	28.3154
4153.67	15.0007	4292.77	15.3471														4593.87	15.7486	4510.53	28.3299
4153.5	15.1874	4288.14	14.8846														4593.46	14.6634	4511.97	28.4049
4154.97	14.8507	4290.43	15.4988														4590.61	14.8868	4512.75	28.4062
4157.44	14.7325	4291.98	15.479														4594.72	14.8159	4513.33	28.3953
4154.38	14.9594	4294.59	15.431														4594.06	14.9427	4514.72	28.5279
4157.91	15.3537	4294.11	15.4395														4596.48	14.9011	4515.8	28.6404
4166.31	14.7057	4302.72	15.0545														4591.96	16.1117	4516.87	28.5509
4158.78	15.1397	4295.05	15.6877														4606.17	15.2705	4518.14	28.6795
4165.68	14.9305	4299.53	15.7138														4595.99	14.7186	4519.79	28.3224
4162.93	15.254	4303.68	15.4645														4599.69	16.2853	4519.51	28.5984
4165.62	14.9055	4295.57	15.2029														4608.18	15.2211	4521.26	28.6423
4164.65	15.1373	4299.45	15.017														4604.52	15.0865	4522.73	28.7853
4166.7	14.7144	4304.19	15.2287														4602.57	14.9249	4524.54	28.7473
4172.29	14.9239	4305.54	15.1343														4606.94	15.219	4525.25	28.5476
4169.96	14.8963	4309.9	15.4202														4611.52	14.8177	4525.34	28.6554
4170.55	14.9773	4304.48	14.5506														4608.55	14.9362	4527.23	28.7159
4174.55	14.9009	4303.74	15.0398														4609.81	15.3508	4528.75	28.7813
4172.51	14.898	4315.15	15.2796														4615.64	14.9776	4528.64	28.8512
4172.24	15.1286	4310.21	15.109														4612	14.6151	4531.2	28.8285
4175.97	14.4925	4311.9	14.7003														4615.08	14.7512	4530.65	28.9775
4171.58	14.8018	4311.86	14.751														4613.85	14.3197	4532.47	29.0853
4179.48	15.0761	4312.18	14.8118														4616.41	15.1957	4532.69	29.3821
4177.52	15.0453	4313.11	14.9782														4615.32	14.2638	4535.84	29.4395
4174.88	14.7679	4312.11	15.4172														4619.82	14.997	4536.4	29.3409
4180.86	15.2259	4318.52	15.2824														4622.32	15.0573	4537.39	29.4652
4184.68	14.6296	4321.79	15.0795														4623.05	14.307	4537.81	29.4202
4180.27	14.8535	4318	14.7858														4620.71	14.8238	4539.33	29.5423
4179.11	14.9461	4317.39	14.6027														4624.54	14.7649	4540.12	29.7294
4183.13	14.9181	4321.39	14.6207														4626.68	14.9417	4541.83	29.6573
4188.36	14.801	4319.29	14.8561														4624.2	14.8595	4542.37	29.7061
4184.78	14.6114	4325.73	14.7552														4627.66	15.0998	4543.54	29.8182
4189.85	14.8758	4322.62	14.8404														4628.56	15.2768	4544.15	29.8919
4187.65	14.8124	4324.89	14.9246														4632.36	14.2247	4544.63	29.958
4191.54	14.674	4327.37	14.7192														4636.02	14.2842	4546.59	30.0651
4189.24	14.925	4325.82	14.9764														4630.77	14.9022	4547.48	30.2079
4195.87	14.5366	4329.39	14.8368														4630.69	14.644	4549.17	30.1507
4191.62	14.8702	4331.29	15.0484														4639.89	14.6127	4550.14	30.2826
4191.92	15.003	4330.99	14.9469														4635.18	15.1269	4606.39	18.3761
4195.02	15.1058	4330.47	14.8441														4642.67	14.1542	4548.52	15.2493
4199.28	15.0747	4333.58	14.8637														4638.52	14.2391	4559.88	15.9672
4194.43	14.8697	4332.62	15.0032														4642.33	14.9299	4558.87	15.9496
4199.06	14.9741	4333.88	15.2009														4641.04	14.5549	4564.5	14.8196
4198.88	14.7302	4336.1	15.0473														4641.83	14.5498	4557.57	15.1375
4199.03	14.448	4338.17	15.1979														4645.13	14.4452	4567.44	15.0317
4201.81	15.0031	4337.74	15.123														4651.63	14.6094	4561.97	14.6784
4203.68	14.6191	4339.78	15.1064														4648.27	14.408	4563.3	15.8388
4206.43	15.3173	4342.46	15.1092														4651.35	14.382	4570.67	14.7651
4207.35	14.6855	4341.5	15.0602														4647.8	14.425	4569.85	15.0707
4206.01	14.8999	4341.59	15.133														4649.7	14.6857	4570.1	14.5966
4206.49	15.2228	4345.39	15.2202														4657.68	14.4773	4565.85	16.2338
4208.95	15.3563	4345.2	15.3793														4655.87	14.4621	4571.96	16.494
4212.18	15.2175	4346.74	15.3408														4659.4	14.5949	4577.6	15.525
4209.86	14.6573	4348.53	15.2264														4654.5	14.4924	4570.49	14.8186
4214.42	14.3857	4347.71	15.2793														4659.12	14.4854	4574.21	15.39
4211.14	14.4885	4348.72	15.3276														4658.09	14.617	4577.83	14.6219
4212.72	15.3368	4352.08	15.4221														4660.7	14.7823	4570.55	14.9253
4216.24	14.836	4352.28	15.4748														4665.46	14.6393	4583.5	15.2117
4220.52	14.8428	4357.91	15.4261														4665.86	14.7769	4578.58	15.0508
4215.67	15.3849	4356.94	15.2569														4667.09	14.5487	4583.49	14.9837
4219.08	14.6596	4353.85	15.3364														4664.64	14.4039	4581.1	14.7777
4225.24	14.9864	4356.97	15.4688														4667.41	14.702	4585	15.0855
4222	14.8237	4359.42	15.5353														4670.13	14.6835	4581.99	14.9367
4221.05	14.8659	4360.25	15.6171														4671.58	14.8907	4587.41	14.9852
4223.03	14.5909	4360.35	15.649														4672.7	14.7489	4587.07	14.7778
4223.33	14.7748	4360.34	15.426														4674.47	14.6619	4584.16	14.9664
4228.77	14.7432	4362.66	15.5257														4675.52	14.8441	4593.62	14.8774
4227.55	14.7946	4364.78	15.358														4675.9	14.7447	4589.19	14.9067
4229.67	14.2647	4365.06	15.397														4676.14	14.8336	4596.4	14.7267
4228.2	14.3599	4365.86	15.4241														4677.51	14.6552	4590.66	15.0343
4234.86	14.7144	4366.04	15.2955														4680.05	14.8761	4589.49	14.7439
4230.03	14.6695	4367.55	15.6753														4681.3	14.8105	4598.6	15.2687
4231.94	14.9011	4369.73	15.6498														4682.41	14.9185	4598.82	14.697
4238.02	14.7096	4372.79	15.6144														4687.39	14.997	4600.68	14.5633
4236.71	14.6565	4372.96	15.6388														4686.76	15.029	4596.37	14.816
4237.79	14.7551	4372.58	15.7352														4690.36	14.9012	4602.36	14.5284
4240.28	14.531	4373.61	15.682														4687.41	15.0471	4597.77	15.1743
4236.63	14.7034	4374.86	15.7091														4692.25	15.0892	4604.79	14.769
4239.25	15.0513	4377.77	15.8015														4692.64	14.934	4599.44	14.5677
4242.72	14.7153	4377.24	15.8655														4694.99	14.891	4603.87	14.7051
4242.95	14.9715	4380.95	15.665														4695.69	15.1075	4605.05	14.78
4244.79	14.8299	4380.91	15.7466														4697.86	15.17	4609.95	14.4736
4244	14.6612	4379.75	15.7733														4699.65	14.7173	4601.32	14.8169
4246.48	14.8084	4381.63	15.7475														4697.18	15.0154	4611.49	14.6282
4243.88	14.6698	4383.41	15.9365														4703.99	14.7251	4604.87	14.4578
4249.46	14.9648	4384.82	15.9133														4703.87	15.2317	4614.65	14.4791
4250.34	14.9055	4387.01	15.9761														4706.14	14.9029	4611.89	14.4726
4250.28	15.0672	4384.48	15.8866														4706.44	15.184	4608.67	14.2536
4252.73	14.8408	4386.62	15.8558														4709.63	14.6951	4612.81	14.4397
4251.46	14.9558	4389.02	15.8606														4709.04	15.1929	4616.7	14.9654
4249.83	14.8509	4387.86	15.9165														4716.76	15.0859	4617.78	14.7937
4254.95	15.0715	4391.58	15.2654														4709.35	14.819	4619.16	14.5578
4256.12	15.0271	4392.3	15.9944														4716.81	14.5166	4617.14	14.1942
4257.28	15.0901	4395.95	15.6302														4716	14.7912	4617.86	14.4328
4259.08	15.1864	4391.66	15.9955														4718.1	15.0298	4618.15	14.6698
4256.77	15.171	4398.05	15.9924														4718.63	14.984	4625.05	14.4635
4262.23	15.2072	4399.26	15.1904														4720.44	15.019	4623.08	14.2431
4266.45	15.0138	4397.39	15.2493														4721.13	14.9047	4623.69	14.3186
4257.53	15.0382	4398.56	15.157														4723.76	15.0544	4621.64	14.3813
4263.81	15.0841	4397.11	15.5587														4726.52	15.0324	4627.1	14.3117
4265.99	15.1012	4404.83	16.0674														4727.32	14.9656	4627.63	14.2143
4265.68	15.1959	4401.45	15.3358														4728.08	15.1818	4626.06	14.4218
4266.19	15.2814	4401.19	15.8699														4732.33	14.7523	4629.15	14.2193
4269.47	15.3175	4406.33	15.7068														4728.77	15.067	4630.13	14.272
4267.7	15.2209	4406.85	15.7114														4732.4	15.2831	4630.96	14.5518
4270.55	15.4097	4406.79	15.3211														4739.71	14.709	4629.36	14.6121
4269.28	15.3209	4403.3	16.164														4735.45	14.5196	4638.92	14.533
4273.22	14.5768	4413.74	15.8														4733.87	15.3082	4633.36	14.4571
4271.48	15.1903	4411.49	15.6344														4737.66	15.2774	4635.99	14.5967
4273.16	15.4099	4412.59	15.7258														4738.88	14.8777	4639.07	14.4668
4277.38	15.215	4410.13	15.5355														4746.03	14.854	4638.77	14.5233
4274.83	15.1473	4414.99	15.6396														4737.63	15.1587	4640.68	14.5287
4278.68	15.6779	4415.45	15.5318														4748.52	14.6682	4636.76	14.5893
4277.83	15.5241	4413.62	15.653														4741.45	14.359	4644.6	14.7403
4280.84	15.1099	4416.64	15.6981														4746.54	14.5893	4641.36	14.4051
4278.96	15.4687	4419.97	15.6493														4745.94	15.1649	4643.14	14.7105
4278.38	15.4044	4417.81	15.7379														4747.49	14.7301	4647.01	14.6165
4283.49	15.8496	4420.37	15.7099																4647.64	14.6552
4284.43	15.8289	4421.56	15.7328																4647.5	14.731
4287.12	14.8864	4421.76	15.7398																4648.51	14.794
4285.83	15.481	4423.05	15.7642																4650.76	14.7106
4286.89	15.3953	4423.31	15.7032																4648.63	14.6012
4289.17	15.6936	4426.45	15.733																4651.19	14.5417
4288.3	15.0224	4425.37	15.9217																4652.21	14.8907
4289.46	16.0145	4428.73	15.9001																4655.61	14.8526
4293.32	14.9233	4430.84	15.9353																4655.61	14.9719
4294.57	15.7581	4430.65	15.9849																4657.69	15.0141
4291.69	14.8041	4432.01	16.1147																4661.62	14.8526
4297.84	14.8811	4430.98	15.9019																4659.15	14.7457
4294.26	14.6242	4432.36	16.0841																4661.82	14.7758
4297.06	14.7013	4436.64	16.2339																4660.39	14.8097
4297.02	15.2316	4436.27	15.9374																4663.53	14.9948
4296.61	15.1102	4435.98	16.0844																4662.59	14.8644
4304.99	15.0054	4440.09	16.0007																4665.54	14.7375
4299.58	15.3205	4438.19	15.8926																4667.41	15.0041
4302.55	14.9353	4439.3	16.119																4667.5	14.9297
4305.05	14.841	4440.78	15.9109																4668.55	15.2355
4302.47	14.76	4440.62	16.1179																4671.42	15.1808
4305.86	15.0329	4443.7	16.1416																4671.1	15.0003
4306.52	15.9659	4443.46	16.2283																4672.57	15.147
4312.15	14.9911	4446.69	16.1976																4675.14	14.9721
4311.13	14.9292	4444.48	16.249																4674.25	15.1202
4311.86	14.9771	4448.38	15.8602																4673.52	14.9408
4313.63	15.0093	4452.31	16.0162																4677.56	14.7979
4312.98	14.9419	4450.5	16.0135																4680.98	15.0487
4313.8	15.1693	4448.68	16.3467																4677.97	15.0781
4317.14	14.9694	4454.59	15.9408																4684.24	14.8939
4317.95	15.1358	4458.43	16.1365																4681.81	14.8464
4317.69	15.315	4455.6	16.0204																4682.18	15.009
4319.46	15.1466	4456.02	16.1201																4685.18	15.0742
4318.61	15.2764	4460.14	16.0303																4687.02	14.7652
4320.85	15.2704	4462.04	16.3005																4687.79	15.0507
4323.58	15.1662	4465.5	15.8699																4684.58	14.8245
4324.05	15.2642	4464.44	16.2128																4687.68	15.0649
4324.97	15.2237	4465.75	16.107																4690.58	15.041
4324.41	15.1864	4467.68	16.1258																4689.6	14.8705
4327.67	15.373	4466.87	15.873																4692.59	15.0205
4328.96	15.1831	4471.48	15.8953																4691.76	15.1457
4330.1	15.418	4471.99	16.2451																4694.7	14.6615
4330.47	15.274	4469.15	15.9294																4694.46	15.2723
4329.22	15.0231	4478.86	15.8586																4696.81	15.0408
4334.13	15.4177	4474.5	15.9544																4695.87	15.1891
4334.56	15.3875	4476.87	15.98																4702.19	15.1184
4333.72	15.4966	4478.98	15.9661																4702.03	15.1918
4337.46	15.5757	4481.31	15.898																4701.85	15.3056
4337.85	15.5278	4482.65	15.9157																4707.9	14.5106
4338.91	15.3893	4481.5	15.9475																4704.38	15.2038
4340.28	15.5543	4483.62	15.9369																4709.52	15.3235
4341.52	15.513	4484.57	16.1204																4709.05	15.3705
4341.4	15.6091	4487.39	15.6987																4711.69	14.3134
4340.5	15.5856	4485.37	15.723																4710.03	15.2678
4345.36	15.5647	4490.12	15.8428																4713.18	14.8051
4341.49	15.5145	4487.6	15.9405																4712.56	15.0415
4347.56	15.4108	4491.16	15.9858																4718.03	15.4839
4344.55	15.5021	4491.77	15.875																4717.25	15.4873
4349.18	15.4933	4492.35	15.9257																4723.74	14.8488
4348.14	15.6916	4494.52	16.1588																4720.95	14.6829
4351.04	15.5627	4499.77	15.9623																4721.44	14.5235
4351.68	15.7278	4496.34	16.0515																4722.17	14.5589
4354.4	15.6666																		4723.26	14.5575
4356.85	15.6781																		4726.42	14.6162
4355.42	15.4059																		4727.26	14.5897
4354.9	15.7204																		4728.93	14.5895
4358.11	15.8352																		4729.76	14.5903
4356.86	15.3775																		4730.01	14.7088
4359.23	15.7166																		4733.65	14.7164
4359.96	15.6281																		4734.63	14.7194
4361.46	15.7739																		4735.62	14.8086
4363.1	15.6496																		4734.19	14.7476
4363.57	15.8436																		4735.61	14.8673
4362.91	15.8924																		4737.71	14.7343
4366.68	15.9114																		4738.75	14.8511
4367.49	15.9128																		4742.41	14.8295
4370.16	15.9522																		4740.8	14.9841
4368.92	15.6974																		4744.93	14.8475
4366.89	15.8581																		4744.49	14.829
4371.55	15.9379																		4745.75	14.8425
4374.44	15.8404																		4746.97	14.9843
4373.39	15.2441																		4748.37	14.818
4378.1	15.4236																		4749.6	14.9858
4372.11	15.6542
4380.77	15.4258
4372.84	16.0191
4381.22	16.1263
4379.17	15.5145
4385.35	15.6854
4380.6	15.3399
4382.02	15.8616
4382.49	15.7058
4384.38	15.3603
4385.37	15.3515
4386.91	15.4732
4384.7	15.8589
4394.16	15.9871
4391.71	15.6254
4389.09	15.8763
4396.65	15.7016
4393.5	15.6609
4396.75	15.4965
4398.85	15.8179
4402.86	15.7628
4399.55	15.7024
4400.29	15.5836
4401.29	15.6892
4401.64	15.634
4407.11	15.7405
4404.15	15.7739
4405.8	15.8729
4407.56	15.7107
4407.52	15.6788
4409.35	15.9045
4410.56	15.7614
4411.11	16
4413.25	15.833
4411.53	15.8827
4415.08	15.8477
4415.9	15.7203
4418	16.0132
4416.81	15.9829
4418.57	15.8115
4416.96	15.9106
4421.06	16.0914
4421.2	16.1096
4421.87	15.7867
4424.23	16.2116
4425.79	16.1545
4428.89	16
4427.53	16.1552
4431.49	15.9635
4428.68	16.4562
4435.8	16.3109
4433.79	16.0071
4434.25	16.1209
4438.09	15.8353
4434.67	16.3943
4437.79	16.0064
4438.12	16.4009
4440.91	15.9881
4444.1	15.8496
4440.53	16.5063
4444.55	16.0477
4444.95	15.9698
4446.62	15.7736
4445.41	15.6602
4445.93	16.2465
4449.11	16.1803
4450.98	15.9649
4450.19	16.2282
4452.44	16.1285
4455.04	15.7335
4453.44	15.8918
4453	15.803
4458.53	15.7056
4454.66	15.9698
4462.63	16.011
4456.59	15.6313
4460.49	16.0743
4460.08	16.081
4463.09	15.9604
4465.85	15.7419
4465.68	15.9168
4462.59	15.9919
4466.45	15.942
4468.19	16.0972
4467.18	16.3083
4471.27	15.8597
4471.18	16.1235
4473.53	16.0788
4474.35	15.8135
4473.05	15.8904
4473.89	15.9277
4478.12	15.9823
4476.97	16.0372
4479.25	16.1553
4480.09	15.8916
4481.77	16.1956
4482.62	16.1322
4487.37	16.2227
4485.66	16.2056
4487.03	15.9802
4485.56	16.0485
4487.17	16.0589
4489.33	16.2691
4489.06	16.2434
4494.01	16.471
4494.64	16.2544
4493.84	16.3467
4495.86	16.2008
4497.12	16.3472
4498.22	16.1444
4496.8	15.6274
4499.22	16.3969
4499.49	16.2132
[truncated: 46 more columns]

## Sheet: Fig 2
Figure 2	A	Co-directional Plot					C	CD Hybrid Size vs Transcript Size						D	Head-On Plot						F	HO Hybrid Size vs Transcript Size
Data		Data		Theory 1			Data		Data					Data		Data		Theory 1			Data		Data
Naked DNA		CD Elongating Pol II					(-) RNase T1		(+) RNase T1					Naked DNA		HO Elongating Pol II					(-) RNase T1		(+) RNase T1
Extension (nm)	Force (pN)	Extension (nm)	Force (pN)	Extension (nm)	Force (pN)		Transcript Size (nt)	RNA-DNA Hybrid Size (bp)	Transcript Size (nt)	RNA-DNA Hybrid Size (bp)				Extension (nm)	Force (pN)	Extension (nm)	Force (pN)	Extension (nm)	Force (pN)		Transcript Size (nt)	RNA-DNA Hybrid Size (bp)	Transcript Size (nt)	RNA-DNA Hybrid Size (bp)
3140.75	14.9875	3143.7	14.6046	3423.49	14.406		572	569	408	48				3502.9	15.3387	3503.78	15.0796	4225.89	14.406		138	122	547	30
3141.72	15.724	3147.56	16.2195	3424.51	14.4649		282	298	553	116				3501.08	15.1987	3503.56	15.3714	4227.65	14.4649		596	325	537	0
3150.25	15.4144	3140.83	16.1165	3425.52	14.5238		587	581	753	20				3500.77	14.7168	3501.2	15.1573	4229.41	14.5238		716	104	727	40
3145.11	14.0307	3149.7	15.9333	3426.54	14.5829		507	554	693	0				3505.71	14.9444	3507.86	15.3169	4231.16	14.5829		683	152	787	25
3141.12	14.3646	3148.31	14.4426	3427.54	14.6422		543	554	752	48				3504.1	15.6963	3509.39	15.1049	4232.91	14.6422		174	120	597	20
3145.77	15.7949	3147.97	14.3467	3428.54	14.7015		212	219	92	0				3507.52	15.2756	3506.52	15.0121	4234.64	14.7015		740	721	287	6
3147.53	16.0446	3147.13	14.0911	3429.54	14.761		342	358	671	54				3509.68	14.9242	3509.14	15.5372	4236.37	14.761		543	499	507	16
3157.45	15.6907	3149.27	14.3072	3430.54	14.8205		712	722	562	0				3511.57	15.4622	3509.91	15.645	4238.09	14.8205		673	0	777	15
3152.52	14.3242	3152.48	14.6109	3431.53	14.8802		516	513	590	0				3511.75	15.0694	3511.91	15.2025	4239.8	14.8802		766	696
3150.11	14.5714	3154.13	14.7075	3432.52	14.9401		657	626	712	33				3512.44	14.9625	3510.79	14.9557	4241.51	14.9401		152	52
3154.31	14.3065	3151.59	14.4578	3433.5	15		177	192	610	93				3509.87	15.2672	3512.89	15.2026	4243.21	15		188	127
3149.51	14.8328	3156.95	14.794	3434.49	15.0601		112	210	797	72				3517.05	15.201	3508.85	15.7876	4244.9	15.0601		853	789
3159.2	14.6394	3156.98	14.9424	3435.46	15.1202		717	675	546	36				3513.34	14.8865	3520.94	15.4498	4246.59	15.1202		746	676
3154.6	14.5011	3158.75	14.8836	3436.44	15.1805		558	563	329	48				3516.06	15.3483	3510.28	15.9062	4248.27	15.1805		828	304
3159.14	14.7945	3159.58	14.7781	3437.41	15.241		234	232	646	38				3518.34	15.2026	3522.37	15.4367	4249.94	15.241		366	263
3158.22	14.7611	3160.64	15.0177	3438.38	15.3015		853	873	748	38				3517.86	15.0666	3519.77	15.5428	4251.61	15.3015		861	573
3161.24	14.6067	3161.57	14.9753	3439.34	15.3622		549	603	823	36				3521.28	14.6527	3518.61	15.1092	4253.27	15.3622		548	506
3158.74	14.5441	3161.62	15.012	3440.3	15.4229		112	108						3524.21	15.2178	3519.79	15.6063	4254.92	15.4229		845	782
3162.08	14.8587	3163.02	15.1525	3441.26	15.4838		222	0						3520.97	14.6632	3528.53	14.8494	4256.57	15.4838		868	289
3162.14	14.9156	3162.05	15.2056	3442.21	15.5449		658	612						3521.02	14.8555	3517.31	14.8151	4258.21	15.5449		860	796
3163.01	14.9863	3166.91	15.3537	3443.16	15.606		507	520						3528.43	15.1136	3526.14	15.7357	4259.84	15.606		707	618
3167.32	15.2274	3165.17	15.2669	3444.11	15.6673		272	238						3531.57	14.9376	3524.64	15.1168	4261.47	15.6673
3167.5	15.1176	3171.34	15.5855	3445.05	15.7286									3526.09	15.0844	3530.72	15.671	4263.09	15.7286
3170.67	15.1683	3170.17	15.6019	3445.99	15.7901									3530.9	15.2604	3531.88	14.5002	4264.7	15.7901
3167.81	15.0753	3172.3	15.4533	3446.93	15.8518									3532.38	15.0205	3523.64	15.5665	4266.31	15.8518
3169.31	15.1736	3171.5	15.674	3447.87	15.9135									3532.59	14.8933	3536.45	15.7773	4267.91	15.9135
3170.48	15.2486	3175.08	15.6352	3448.8	15.9754									3532.39	15.3134	3528.54	14.5374	4269.51	15.9754
3172.39	15.3398	3175.97	15.7524	3449.73	16.0373									3535.71	15.2255	3529.85	15.5809	4271.1	16.0373
3174.46	15.4495	3174.14	15.7713	3450.65	16.0994									3533.53	15.3398	3537.64	15.0061	4272.69	16.0994
3175.59	15.5756	3177.36	15.95	3451.58	16.1617									3542.18	15.0824	3530.53	15.7018	4274.26	16.1617
3176.59	15.553	3179.98	15.9089	3452.49	16.224									3540.01	15.1728	3538.8	15.5344	4275.83	16.224
3177.99	15.4979	3180.68	15.8235	3453.41	16.2865									3543.23	14.8838	3538.11	15.1258	4277.4	16.2865
3179.15	15.656	3180.99	15.9789	3454.32	16.349									3539.9	15.1954	3534.61	15.5677	4278.96	16.349
3179.87	15.5086	3180.94	15.8706	3455.24	16.4117									3544.13	15.2162	3538.18	15.1214	4280.52	16.4117
3179.68	15.6709	3182.96	15.9799	3456.14	16.4746									3546.39	14.953	3541.64	15.631	4282.07	16.4746
3182.95	15.6654	3183.74	16.0924	3457.05	16.5375									3543.91	15.2461	3541.59	14.959	4283.61	16.5375
3182.94	15.8402	3191.98	14.8392	3457.95	16.6006									3546.31	15.1274	3541.16	14.9135	4285.15	16.6006
3185.58	16.0603	3185.65	16.3951	3458.85	16.6637									3549.85	15.2259	3542.64	15.3692	4286.68	16.6637
3185.56	15.7636	3196.87	15.1745	3459.74	16.727									3550.46	15.2796	3545.96	15.2084	4288.21	16.727
3186.41	15.9831	3182.76	15.9704	3460.64	16.7905									3549.96	15.0711	3546.08	15.1841	4289.73	16.7905
3187.05	16.0177	3197.72	15.7821	3461.53	16.854									3551.58	15.2665	3546.54	15.2602	4291.24	16.854
3189.82	14.8096	3192.57	14.4797	3462.41	16.9177									3555.28	15.2722	3548.09	15.2622	4292.75	16.9177
3184.85	15.8177	3195.51	15.8886	3463.3	16.9814									3554.36	15.405	3548.43	15.4317	4294.26	16.9814
3193.57	15.9126	3197.03	14.3739	3464.18	17.0453									3554.7	15.4961	3550.05	15.3843	4295.76	17.0453
3189.17	16.1011	3190.96	16.2415	3465.06	17.1094									3559.69	15.4475	3551.16	15.4501	4297.25	17.1094
3193.04	16.1813	3202.97	14.9565	3465.94	17.1735									3557.03	15.517	3552.45	15.532	4298.74	17.1735
3194.04	16.0662	3194.12	14.758	3466.81	17.2378									3560.44	15.5702	3550.89	15.5471	4300.23	17.2378
3194.74	16.2621	3201.16	16.3851	3467.68	17.3021									3560.9	15.6107	3554.89	15.4326	4301.7	17.3021
3196.53	16.3996	3203.85	14.8955	3468.55	17.3666									3562.17	15.8283	3555.76	15.6266	4303.18	17.3666
3195.95	15.6648	3200.2	15.4055	3469.42	17.4313									3563.72	15.8584	3556.37	15.6179	4304.65	17.4313
3202.37	15.9164	3202.58	14.8939	3470.28	17.496									3564.97	16.0138	3559.9	15.8278	4306.11	17.496
3195.39	14.8135	3201.61	14.544	3471.14	17.5609									3568.23	15.6362	3558.67	15.7706	4307.57	17.5609
3202.51	16.2208	3202.09	14.7328	3472	17.6258									3569.16	15.9075	3558.05	15.7573	4309.02	17.6258
3202.28	14.7579	3202.64	16.566	3472.86	17.6909									3570.86	15.8949	3562.08	15.9048	4310.47	17.6909
3203.6	15.4161	3211.66	15.459	3473.71	17.7562									3571.52	15.637	3561.49	15.895	4311.92	17.7562
3201.61	14.6498	3206.69	15.1613	3474.57	17.8215									3572.87	15.7455	3564.81	15.8966	4313.36	17.8215
3202.03	16.0381	3208.65	15.1785	3475.41	17.887									3573.41	15.7279	3563.56	15.8606	4314.79	17.887
3206.45	14.6326	3209.98	15.1767	3476.26	17.9525									3575.65	16.2482	3565.75	16.1124	4316.22	17.9525
3205.62	14.5151	3211.43	15.2723	3477.11	18.0182									3579.05	15.8262	3565.16	15.9663	4317.65	18.0182
3205.12	14.566	3213.56	15.5559	3477.95	18.0841									3576.51	15.4322	3566.55	15.8301	4319.07	18.0841
3206.55	14.4992	3214.94	15.5122	3478.79	18.15									3576.75	16.2513	3570.93	16.2515	4320.48	18.15
3201.86	15.3733	3216.32	16.0162	3479.62	18.2161									3583.18	15.5617	3570.93	16.3327	4321.9	18.2161
3217.14	16.0662	3218.14	15.8823	3480.46	18.2822									3584.03	15.9551	3571.8	16.0501	4323.3	18.2822
3213.23	15.1659	3218	15.6973	3481.29	18.3485									3582.62	16.0773	3576.9	15.8668	4324.7	18.3485
3212.33	15.0121	3217.85	15.6402	3482.12	18.415									3584.21	15.9279	3569.12	15.7952	4326.1	18.415
3213.32	14.9822	3218.36	15.7827	3482.95	18.4815									3587.09	15.6286	3575.46	15.2245	4327.49	18.4815
3216.98	15.4032	3222.45	16.1097	3483.77	18.5482									3586.12	15.9555	3573.51	16.2553	4328.88	18.5482
3218.31	15.4	3223.66	16.2501	3484.6	18.6149									3585.42	15.5469	3581.79	16.226	4330.27	18.6149
3217.23	15.5816	3224.95	16.2344	3485.42	18.6818									3589.05	15.8399	3579.03	16.0698	4331.65	18.6818
3220.91	15.8462	3225.35	16.2815	3486.24	18.7489									3589.32	15.5883	3578.29	15.4159	4333.02	18.7489
3219.74	15.7184	3226.93	16.4834	3487.06	18.816									3591.11	16.2587	3574.53	15.938	4334.4	18.816
3221.92	15.9037	3230.32	16.6532	3487.87	18.8833									3589.83	15.5722	3590.03	16.1949	4335.76	18.8833
3222.63	15.7622	3229.62	16.5815	3488.68	18.9506									3594	15.4653	3583.95	15.4939	4337.13	18.9506
3222.63	15.7291	3228.74	16.5418	3489.49	19.0181									3591.14	15.5807	3583.73	15.6241	4338.48	19.0181
3225.18	16.1126	3230.74	16.7198	3490.3	19.0858									3595.59	15.6821	3585.46	15.7689	4339.84	19.0858
3227.6	16.3682	3238.54	14.4868	3491.11	19.1535									3596.08	15.6605	3586.49	15.5441	4341.19	19.1535
3227.33	16.0802	3235.55	16.0968	3491.91	19.2214									3595.6	15.6325	3589.09	15.5727	4342.54	19.2214
3228.61	16.4053	3243.79	14.1992	3492.71	19.2893									3596.62	15.698	3588.94	15.2686	4343.88	19.2893
3231.3	16.3749	3241.94	15.6395	3493.51	19.3574									3599.89	15.7767	3588.91	15.3568	4345.22	19.3574
3233.76	16.5994	3228.41	14.9103	3494.31	19.4257									3600.55	16.1453	3590.57	15.3295	4346.55	19.4257
3232.49	16.5209	3235.36	16.8902	3495.11	19.494									3605.86	15.9455	3590.59	15.4728	4347.89	19.494
3233.02	16.5157	3245.37	15.1587	3495.9	19.5625									3604.97	15.8613	3588.85	16.0998	4349.21	19.5625
3236.79	16.7308	3244.3	17.2229	3496.69	19.631									3606.49	16.1029	3600.09	16.2546	4350.54	19.631
3239.06	15.1472	3253.95	14.2657	3497.48	19.6997									3610.07	16.1918	3596.55	15.8719	4351.85	19.6997
3239.91	15.3202	3231.25	16.4702	3498.27	19.7686									3609.55	16.0509	3596.95	15.7491	4353.17	19.7686
3232.29	14.7211	3254.61	17.2918	3499.06	19.8375									3611.77	16.1432	3598.58	16.0203	4354.48	19.8375
3240.75	14.4239	3251.32	14.1504	3499.84	19.9066									3613.1	16.2335	3602.01	15.7732	4355.79	19.9066
3234.54	15.1516	3237.68	16.4265	3500.63	19.9757									3614.34	15.9495	3599.71	16.0815	4357.09	19.9757
3245.13	16.9557	3259.93	14.7357	3501.41	20.045									3616.92	16.0576	3604.68	15.9886	4358.39	20.045
3242.44	14.7633	3247.56	14.9804	3502.19	20.1145									3618.95	16.302	3602.39	16.0538	4359.69	20.1145
3245.15	17.0169	3248.44	14.726	3502.96	20.184									3617.84	16.403	3603.27	16.1445	4360.98	20.184
3244.89	15.2595	3254.33	16.7162	3503.74	20.2537									3620.86	16.46	3608.49	16.0475	4362.27	20.2537
3254.04	16.0552	3248.53	15.2099	3504.51	20.3234									3622.1	16.3481	3607.08	15.8944	4363.56	20.3234
3246.83	15.108	3264.71	15.8336	3505.28	20.3933									3622.95	16.4711	3604.27	16.3529	4364.84	20.3933
3238.38	15.431	3257.17	14.8181	3506.05	20.4634									3625.75	16.3638	3609.64	15.961	4366.12	20.4634
3256.26	15.3318	3250.84	14.4933	3506.82	20.5335									3627.03	16.5398	3608.41	16.2238	4367.4	20.5335
3250.61	15.2983	3259.63	14.4493	3507.59	20.6038									3624.38	16.2983	3611.54	15.9499	4368.67	20.6038
3249.48	14.9471	3255.93	14.731	3508.35	20.6741									3628.61	16.633	3612.02	16.1935	4369.93	20.6741
3253.41	14.7638	3261.82	15.3475	3509.11	20.7446									3636.25	16.4793	3613.94	16.3484	4371.2	20.7446
3255.1	14.7769	3259.23	14.9795	3509.87	20.8153									3625.41	15.4527	3614.34	16.3988	4372.46	20.8153
3252.26	14.9935	3266.41	14.929	3510.63	20.886									3632.91	16.7543	3616.13	16.2731	4373.72	20.886
3258.24	14.9517	3260.66	14.472	3511.39	20.9569									3632.33	16.8653	3614.47	16.7371	4374.98	20.9569
3253.08	14.5713	3263.18	14.8081	3512.15	21.0278									3638.89	15.5008	3617.33	16.6446	4376.23	21.0278
3250.82	14.433	3262.29	14.8328	3512.9	21.0989									3635.08	16.8668	3619.88	16.8826	4377.48	21.0989
3259.82	14.7231	3267.27	14.784	3513.65	21.1702									3639.8	15.1038	3619.26	16.5541	4378.72	21.1702
3255.06	15.0245	3266.32	14.9621	3514.41	21.2415									3638.81	17.1556	3623.27	16.457	4379.96	21.2415
3261.34	15.256	3269.98	14.8692	3515.15	21.313									3646.25	16.7202	3623.32	16.7141	4381.2	21.313
3259.18	14.7282	3270	15.0823	3515.9	21.3845									3640.75	14.8652	3622.56	16.7157	4382.44	21.3845
3260.29	14.8295	3270.92	14.9449	3516.65	21.4562									3644.03	17.0977	3624.34	16.4597	4383.67	21.4562
3261.76	14.4066	3272.62	15.1066	3517.39	21.5281									3645.51	15.4241	3625.56	16.6041	4384.9	21.5281
3265.6	14.468	3272.23	15.1663	3518.14	21.6									3651.04	15.5299	3626.21	16.5039	4386.13	21.6
3265.47	14.8422	3276.42	15.2658	3518.88	21.6721									3653.08	16.6636	3630.6	16.1846	4387.35	21.6721
3266.85	14.4098	3273.53	14.9843	3519.62	21.7442									3650.98	15.1675	3628.65	16.7163	4388.57	21.7442
3265.04	14.5691	3275.39	15.2448	3520.36	21.8165									3652.71	14.7441	3631.04	16.9625	4389.79	21.8165
3268.66	15.0246	3277.46	15.3518	3521.09	21.889									3655.02	16.4226	3633.04	16.8849	4391	21.889
3269.72	14.9667	3279.54	15.2981	3521.83	21.9615									3652.14	14.6145	3632.69	17.2084	4392.21	21.9615
3271.37	14.9639	3278.05	15.2303	3522.56	22.0342									3658.85	15.119	3632.61	16.8341	4393.42	22.0342
3271.94	15.1951	3278.76	15.4535	3523.29	22.1069									3651.39	14.9771	3635.33	16.8061	4394.63	22.1069
3274.25	14.9932	3283.16	15.5734	3524.03	22.1798									3660.09	14.6098	3636.72	17.2396	4395.83	22.1798
3269.81	14.8778	3285.75	15.5904	3524.76	22.2529									3664.53	15.0933	3637.83	16.9683	4397.03	22.2529
3271.03	14.8108	3284.07	15.4288	3525.48	22.326									3660.93	14.6185	3638.86	17.1512	4398.23	22.326
3276.12	15.1114	3283.69	15.6175	3526.21	22.3993									3660.81	14.8655	3638.13	17.0489	4399.42	22.3993
3277.61	15.2125	3287.52	15.7913	3526.93	22.4726									3664.1	14.7756	3639.94	16.9599	4400.61	22.4726
3279.24	15.2549	3289.19	15.7384	3527.66	22.5461									3661.59	14.8227	3639.92	17.0344	4401.8	22.5461
3277.92	15.0457	3288.1	15.9084	3528.38	22.6198									3670.1	14.9666	3643.43	17.3126	4402.98	22.6198
3281.05	15.434	3289.95	15.7656	3529.1	22.6935									3663.81	14.8959	3642.68	17.2098	4404.17	22.6935
3282.53	15.3552	3291.7	16.3895	3529.82	22.7674									3670.68	14.6761	3643.35	17.4484	4405.35	22.7674
3280.41	15.3286	3292.92	15.9639	3530.54	22.8413									3670.12	15.0106	3649.45	15.8868	4406.52	22.8413
3284.21	15.4983	3291.94	15.879	3531.26	22.9154									3670.58	14.7385	3643.85	17.2588	4407.7	22.9154
3287.27	15.4316	3292.16	16.1768	3531.97	22.9897									3676.04	14.8885	3656.04	14.9466	4408.87	22.9897
3287.03	15.3936	3297.17	16.3455	3532.69	23.064									3669.82	14.9756	3645.81	15.0174	4410.04	23.064
3285.65	15.46	3300.47	15.8706	3533.4	23.1385									3678.18	15.1701	3649.33	15.6553	4411.2	23.1385
3289.02	15.5346	3295.76	15.8967	3534.11	23.213									3676.6	14.6422	3650.13	15.3312	4412.37	23.213
3286.62	15.3407	3298.12	16.2542	3534.82	23.2877									3675.4	15.1066	3656.54	14.7685	4413.53	23.2877
3290.6	15.7306	3297.43	16.2955	3535.53	23.3626									3681.06	15.2819	3649.86	15.2955	4414.69	23.3626
3292.27	15.8172	3305.54	16.2765	3536.24	23.4375									3677.86	14.4373	3653.54	15.2473	4415.84	23.4375
3293	15.8545	3303.1	16.0204	3536.94	23.5126									3681.26	14.7929	3654.4	15.394	4417	23.5126
3294.13	16.1896	3303.11	16.2074	3537.65	23.5877									3681.31	15.2129	3655.43	15.4481	4418.15	23.5877
3297.73	16.0287	3305.77	16.152	3538.35	23.663									3683.67	15.1834	3657.96	15.5422	4419.3	23.663
3297.28	16.1842	3305.42	16.2878	3539.05	23.7385									3688.31	15.1078	3663.09	14.6592	4420.44	23.7385
3298.72	15.7349	3306.47	16.1496	3539.76	23.814									3685.9	15.4042	3657.37	14.1766	4421.59	23.814
3296.68	16.1856	3309.22	16.2814	3540.46	23.8897									3690.85	14.8547	3655.99	14.9511	4422.73	23.8897
3304.26	16.4027	3307.28	16.5303	3541.16	23.9654									3692.8	14.7895	3665	14.9734	4423.87	23.9654
3300.27	15.5793	3314.32	14.3352	3541.85	24.0413									3690.38	14.8812	3663.06	14.5175	4425	24.0413
3304.16	16.1492	3306.66	15.9115	3542.55	24.1174									3693.21	15.0939	3663.77	14.4006	4426.14	24.1174
3306.11	16.2006	3310.81	16.4176	3543.25	24.1935									3696.71	15.1898	3665.4	14.5636	4427.27	24.1935
3303.38	16.4251	3317.78	16.2352	3543.94	24.2698									3697.56	15.0043	3662.22	14.4469	4428.4	24.2698
3307.59	16.1547	3322.98	15.3923	3544.63	24.3461									3698.83	15.129	3668.36	14.8343	4429.53	24.3461
3309.47	16.1221	3306.19	14.6152	3545.32	24.4226									3696.17	14.8213	3670	14.7659	4430.65	24.4226
3306.79	16.1604	3321.39	16.5573	3546.02	24.4993									3696.38	14.9263	3669.14	14.8714	4431.77	24.4993
3313.24	16.177	3322.11	16.5714	3546.71	24.576									3705.42	15.1606	3671.38	15.0459	4432.89	24.576
3311.84	16.3347	3328.26	16.0895	3547.39	24.6529									3702.22	15.115	3671.26	14.8333	4434.01	24.6529
3315.5	16.2037	3316.13	14.8846	3548.08	24.7298									3705.36	14.821	3669.89	14.8487	4435.13	24.7298
3312.84	16.1906	3330.78	16.1437	3548.77	24.8069									3706	14.9896	3674.81	15.0439	4436.24	24.8069
3315.71	16.2074	3323.96	14.4059	3549.45	24.8842									3707.43	15.2935	3673.56	14.9805	4437.35	24.8842
3316.2	16.1967	3319.55	16.4394	3550.14	24.9615									3711.44	15.221	3676.14	15.3876	4438.46	24.9615
3314.16	15.9096	3335.36	15.8584	3550.82	25.039									3710.65	15.1269	3676.4	15.0119	4439.57	25.039
3319.09	15.9655	3323.79	14.4611	3551.5	25.1165									3712.81	15.2232	3677.31	15.0831	4440.67	25.1165
3318.14	15.9631	3325.42	16.6692	3552.18	25.1942									3711.89	15.1424	3678.52	15.1111	4441.78	25.1942
3319.66	16.3563	3335.31	14.7437	3552.86	25.2721									3714.37	15.8425	3677.81	15.972	4442.88	25.2721
3320.83	16.4495	3332.06	14.1888	3553.54	25.35									3713.66	15.5833	3687.09	15.6017	4443.98	25.35
3323.09	16.6063	3331.61	14.1882	3554.22	25.4281									3718.51	15.5896	3683.42	15.5029	4445.07	25.4281
3332.4	15.5383	3322.2	15.7054	3554.9	25.5062									3718.17	15.5462	3686.27	15.2853	4446.17	25.5062
3317.91	14.747	3343.72	15.2533	3555.57	25.5845									3720.86	15.7319	3685.97	15.6053	4447.26	25.5845
3330.67	14.6881	3329.5	14.6322	3556.25	25.663									3719.39	15.5896	3687.2	15.4914	4448.35	25.663
3324.64	14.3607	3340.02	16.1397	3556.92	25.7415									3723.21	15.7468	3689.57	15.9276	4449.44	25.7415
3331.06	16.3062	3334.96	14.8768	3557.59	25.8202									3724.91	15.8662	3690.32	15.9358	4450.53	25.8202
3329.98	14.2254	3344.92	15.4002	3558.27	25.8989									3723.64	15.7108	3692.34	15.9673	4451.61	25.8989
3324.97	14.0892	3340.41	14.6131	3558.94	25.9778									3727.31	15.5046	3693.24	15.9735	4452.69	25.9778
3332.87	15.8666	3341.16	14.6744	3559.61	26.0569									3733.4	15.412	3694.27	15.956	4453.77	26.0569
3329.15	14.9348	3341.51	14.7019	3560.28	26.136									3725.98	15.8395	3695.49	16.171	4454.85	26.136
3336.63	14.5739	3342.28	14.8083	3560.94	26.2153									3736.96	15.2258	3695.87	16.0946	4455.93	26.2153
3331.6	14.5088	3345.47	14.8981	3561.61	26.2946									3729.14	15.0561	3696.64	16.1318	4457	26.2946
3334.25	16.5388	3346.33	15.0822	3562.28	26.3741									3738.16	15.2342	3697.89	16.1395	4458.08	26.3741
3341.71	14.6915	3348.84	15.1607	3562.94	26.4538									3731.46	15.2076	3698.42	16.1646	4459.14	26.4538
3339.23	14.6212	3347.52	15.0773	3563.61	26.5335									3743.11	15.6258	3702.18	15.675	4460.21	26.5335
3338.98	14.6241	3347.78	15.1431	3564.27	26.6134									3737.56	15.322	3698.29	15.8748	4461.28	26.6134
3338.18	14.411	3349.69	15.2882	3564.93	26.6933									3740.36	14.6792	3699.18	15.8466	4462.35	26.6933
3340.38	14.6642	3349.16	15.1639	3565.59	26.7734									3740.34	14.7836	3701.35	16.2767	4463.41	26.7734
3342.11	14.6386	3351.62	15.3173	3566.26	26.8537									3742.09	15.1619	3705.36	16.5843	4464.47	26.8537
3342.71	14.7455	3353.91	15.5821	3566.91	26.934									3746.3	15.4294	3705.4	16.6607	4465.53	26.934
3343.11	14.6549	3355.04	15.6729	3567.57	27.0145									3745.25	15.0364	3706.83	16.7987	4466.59	27.0145
3344.1	14.6879	3356.94	15.5832	3568.23	27.095									3746.22	14.9351	3708.49	16.7849	4467.65	27.095
3343.73	14.9172	3355.54	15.6874	3568.89	27.1757									3748.94	15.199	3707.27	16.6475	4468.7	27.1757
3347.39	15.0129	3358.57	15.9429	3569.55	27.2566									3749.47	15.2276	3709.5	16.7214	4469.76	27.2566
3348.6	15.3206	3359.61	15.7473	3570.2	27.3375									3750.06	15.1242	3708.17	16.7589	4470.81	27.3375
3351.74	15.4949	3359.87	15.916	3570.86	27.4186									3756.52	15.4336	3712.67	17.0545	4471.86	27.4186
3351.64	15.3402	3360.6	15.8926	3571.51	27.4997									3752.81	15.0168	3714.36	16.9311	4472.9	27.4997
3350.29	14.9998	3361.01	15.7596	3572.16	27.581									3755.25	15.0434	3714.26	17.2012	4473.95	27.581
3350.94	15.1227	3361.88	15.8886	3572.81	27.6625									3754.45	15.2333	3717.07	17.2494	4475	27.6625
3354.26	15.2065	3364.98	16.2356	3573.47	27.744									3756.04	15.3212	3715.61	17.2369	4476.04	27.744
3353.27	15.4259	3366.71	16.1802	3574.12	27.8257									3760.01	15.3222	3717.06	17.2676	4477.08	27.8257
3355.04	15.4324	3365.35	16.226	3574.77	27.9074									3760.03	15.063	3719.44	17.3591	4478.12	27.9074
3357.1	15.4836	3367.74	16.3461	3575.42	27.9893									3757.78	15.3123	3720.54	17.4231	4479.16	27.9893
3358.08	15.5297	3368.09	16.4884	3576.06	28.0714									3763.71	15.2529	3721.79	17.6371	4480.19	28.0714
3359.04	15.6052	3369.99	16.5048	3576.71	28.1535									3762.58	15.414	3722.42	17.5374	4481.23	28.1535
3361.35	15.7437	3370.7	16.3085	3577.36	28.2358									3766.58	15.3637	3723.27	17.4626	4482.27	28.2358
3362.08	15.6959	3370.72	16.6923	3578	28.3181									3764.4	15.3437	3724.89	17.7084	4483.3	28.3181
3361.91	15.6866	3373.45	16.7699	3578.65	28.4006									3767.73	15.6926	3729.27	17.6274	4484.33	28.4006
3361.92	15.732	3376.03	16.5928	3579.29	28.4833									3770.51	15.4741	3727.2	17.2105	4485.36	28.4833
3366.34	16.2009	3379.2	13.9162	3579.94	28.566									3771.85	15.3519	3728.97	17.5086	4486.38	28.566
3367.06	16.1354	3368.2	16.0985	3580.58	28.6489									3769.93	15.299	3728.88	17.5623	4487.41	28.6489
3366.73	15.9451	3375.96	16.7836	3581.22	28.7318									3774.02	15.4635	3730.47	17.5876	4488.43	28.7318
3368.59	16.1363	3389.15	15.7765	3581.86	28.8149									3773.43	15.5389	3732.37	17.7444	4489.45	28.8149
3371	16.4404	3369.69	13.862	3582.51	28.8982									3775.47	15.3675	3732.11	17.6419	4490.48	28.8982
3374.71	15.2573	3385.1	15.4973	3583.15	28.9815									3776.97	15.4527	3733.95	17.8103	4491.5	28.9815
3367.51	15.9126	3373.07	14.0536	3583.78	29.065									3775.39	15.4393	3735.06	17.9241	4492.51	29.065
3375.98	15.9836	3390.95	15.9348	3584.42	29.1485									3779.87	15.4201	3735.93	18.1139	4493.53	29.1485
3368.48	16.0961	3384.46	13.597	3585.06	29.2322									3781.11	15.4765	3738.61	18.2049	4494.55	29.2322
3376.72	16.6327	3374.53	16.4591	3585.7	29.3161									3783.07	15.2786	3738.51	18.1246	4495.56	29.3161
3375.99	15.5857	3394.99	14.5331	3586.34	29.4									3782.1	15.628	3740.44	18.2496	4496.57	29.4
3375.72	16.4312	3388.88	13.5463	3586.97	29.4841									3784.81	15.469	3739.99	18.2724	4497.59	29.4841
3382.83	16.5536	3386.57	13.385	3587.61	29.5682									3784.7	15.2708	3740.93	18.3322	4498.6	29.5682
3381.75	15.1615	3376.01	15.8671	3588.24	29.6525									3787.29	15.6958	3744.19	18.6396	4499.6	29.6525
3374.33	16.0588	3400	14.6941	3588.88	29.737									3787.24	15.561	3743.78	18.4957	4500.61	29.737
3386.87	16.5327	3380.45	16.4412	3589.51	29.8215									3789.99	15.5809	3744.29	18.4586	4501.62	29.8215
3381.03	16.1243	3404.94	14.802	3590.14	29.9062									3787.83	15.3861	3745.87	18.6624	4502.62	29.9062
3386.56	17.1846	3391.01	15.5704	3590.78	29.9909									3790.61	15.4914	3745.82	18.8134	4503.63	29.9909
3386.35	17.1956	3391.76	13.6833	3591.41	30.0758									3792.06	15.6615	3748.26	19.0651	4504.63	30.0758
3398.37	14.8479	3400.26	16.6541	3592.04	30.1609									3792.22	15.8251	3749.28	19.0449	4505.63	30.1609
3384.23	14.3199	3394.6	13.6296	3592.67	30.246									3797.35	15.7381	3749.34	19.1415	4506.63	30.246
3388.9	14.372	3399.86	16.9716	3593.3	30.3313									3797.94	15.8168	3751.55	19.2056	4507.63	30.3313
3391.1	14.6458	3405.58	14.4605	3593.93	30.4166									3799.96	15.572	3752.16	19.3939	4508.62	30.4166
3393.73	14.0054	3401.49	14.1029	3594.55	30.5021									3797.87	15.9448	3753.54	19.618	4509.62	30.5021
3387.15	14.4478	3401.84	14.0571	3595.18	30.5878									3804.35	15.7575	3756.36	19.6722	4510.61	30.5878
3397.54	13.9252	3399.96	14.2071	3595.81	30.6735									3803.46	15.5275	3756.03	19.7196	4511.61	30.6735
3389.76	14.4945	3406.28	14.3702	3596.44	30.7594									3798.2	15.8083	3756.79	19.8132	4512.6	30.7594
3397.58	14.9716	3403.02	14.1834	3597.06	30.8453									3806.15	16.0501	3757.71	19.9463	4513.59	30.8453
3395.13	14.3515	3408.61	14.4418	3597.69	30.9314									3804.28	15.9041	3759.04	20.0444	4514.58	30.9314
3396.1	15.1193	3407.39	14.3389	3598.31	31.0177									3808.08	16.0062	3760.12	20.0751	4515.57	31.0177
3406.15	14.66	3407.69	14.3461	3598.94	31.104									3810.3	15.8267	3761.08	20.0873	4516.55	31.104
3395.36	14.5588	3410.04	14.4956	3599.56	31.1905									3812.43	15.5317	3761.73	20.0853	4517.54	31.1905
3403.9	14.6118	3412.28	14.5186	3600.19	31.277									3805.47	15.7507	3763.82	20.4787	4518.52	31.277
3405	14.0006	3411.19	14.6594	3600.81	31.3637									3813.04	15.9317	3765.92	20.4748	4519.51	31.3637
3400.5	14.1999	3413.79	14.7818	3601.43	31.4506									3813.31	15.8725	3767.04	20.5961	4520.49	31.4506
3399.76	14.9636	3410.99	14.6247	3602.05	31.5375									3815.96	16.219	3766.5	20.6133	4521.47	31.5375
3410.85	13.9647	3414.45	14.9038	3602.67	31.6246									3817.15	15.7875	3768.11	20.7891	4522.45	31.6246
3406.13	14.5368	3415.85	15.005	3603.29	31.7117									3816.84	15.797	3769.27	20.9241	4523.43	31.7117
3402.78	14.2807	3418.72	14.991	3603.91	31.799									3819.99	15.7345	3770.89	20.7768	4524.41	31.799
3415	14.4142	3418.64	15.0268	3604.53	31.8865									3819.49	16.1665	3771.7	20.9288	4525.38	31.8865
3408.55	14.3526	3423.85	14.7235	3605.15	31.974									3823.07	16.1391	3773.02	20.9603	4526.36	31.974
3413.28	14.2425	3418.36	15.1951	3605.77	32.0617									3826.39	15.7213	3773.75	21.0093	4527.34	32.0617
3413.05	14.2601	3422.81	15.4085	3606.39	32.1494									3824.17	15.7275	3775.61	21.0225	4528.31	32.1494
3411.74	14.7328	3431.91	15.0941	3607.01	32.2373									3824.89	16.0889	3776.58	20.9275	4529.28	32.2373
3417.41	14.5803	3428.01	14.1247	3607.62	32.3254									3827.52	16.1474	3777.77	21.0776	4530.25	32.3254
3416.37	14.2996	3427.35	13.9558	3608.24	32.4135									3829.46	16.0393	3778.57	20.9503	4531.23	32.4135
3415.34	14.2413	3429.21	13.9965	3608.86	32.5018									3827.99	16.2621	3779.75	21.3798	4532.19	32.5018
3419.55	14.6064	3427.96	13.9397	3609.47	32.5901									3834.83	15.8739	3782.29	21.4149	4533.16	32.5901
3418.49	14.5616	3430.55	13.8919	3610.09	32.6786									3828.62	16.4063	3782.53	21.5281	4534.13	32.6786
3418.72	14.401	3429.25	13.9387	3610.7	32.7673									3837.98	15.8507	3784.4	21.7543	4535.1	32.7673
3418.99	14.3292	3432.2	14.0914	3611.32	32.856									3833.78	15.9315	3784.51	21.6994	4536.06	32.856
3419.82	14.509	3435.02	14.3211	3611.93	32.9449									3833.74	15.9309	3786.04	21.7719	4537.03	32.9449
3424.95	14.7225	3436.95	14.4835	3612.54	33.0338									3836.28	16.2368	3786.3	21.8511	4537.99	33.0338
3426.43	14.715	3436.34	14.4937	3613.16	33.1229									3840.7	15.8109	3789.31	22.0636	4538.95	33.1229
3428.85	15.0448	3436.7	14.3878	3613.77	33.2122									3837.96	15.8692	3789.78	21.9741	4539.91	33.2122
3426.97	14.7575	3437.73	14.692	3614.38	33.3015									3841.41	15.7388	3789.89	21.949	4540.87	33.3015
3428.5	15.0441	3440.84	14.6488	3614.99	33.391									3843.54	15.8369	3791.71	21.9789	4541.83	33.391
3430.6	15.0908	3440.84	14.6034	3615.6	33.4805									3840.96	16.0939	3793.25	22.2801	4542.79	33.4805
3431.42	15.2619	3441.58	14.558	3616.21	33.5702									3847.19	15.9	3792.86	22.2794	4543.75	33.5702
3432.57	15.2845	3442.08	14.6989	3616.83	33.6601									3847.68	16.0268	3794.35	22.408	4544.71	33.6601
3433.55	15.0925	3445.62	14.8884	3617.44	33.75									3845.74	15.9329	3795.96	22.501	4545.66	33.75
3432.55	15.0296	3444.92	15.016	3618.04	33.8401									3848.84	15.6964	3796.54	22.635	4546.62	33.8401
3434.53	15.3987	3446.07	14.9287	3618.65	33.9302									3848.51	15.742	3797.02	22.699	4547.57	33.9302
3440.08	15.2239	3448.57	14.8774	3619.26	34.0205									3852.36	15.623	3799.72	22.9157	4548.53	34.0205
3435.7	15.369	3449.19	15.1115	3619.87	34.111									3849.92	16.1643	3800.3	22.9388	4549.48	34.111
3437.45	15.4147	3450.54	15.0996	3620.48	34.2015									3852.06	16.2157	3800.83	23.0316	4550.43	34.2015
3439.31	15.6121	3451.2	15.0923	3621.09	34.2922									3855.15	15.988	3802.61	23.1424	4551.38	34.2922
3440.38	15.366	3452.15	15.1321	3621.69	34.3829									3859.89	15.8947	3803.23	23.1238	4552.33	34.3829
3440.31	15.0779	3452.77	15.1641	3622.3	34.4738									3854.46	15.756	3804.68	23.2698	4553.28	34.4738
3440.77	14.8935	3452.92	15.2869	3622.91	34.5649									3861.13	16.1371	3806.33	23.4295	4554.23	34.5649
3441.41	15.0563	3455.34	15.4598	3623.51	34.656									3860.03	15.987	3807.6	23.3677	4555.18	34.656
3445.54	15.0254	3455.05	15.486	3624.12	34.7473									3861.78	16.059	3808.11	23.4063	4556.12	34.7473
3442.3	15.547	3456.55	15.5195	3624.72	34.8386									3861.62	16.1189	3808.73	23.3738	4557.07	34.8386
3447.6	16.0962	3457.78	15.5426	3625.33	34.9301									3865.57	16.0647	3810.33	23.5648	4558.01	34.9301
3450.28	15.3779	3460.85	15.5851											3865.72	15.9619	3811.58	23.7492
3445.8	15.3578	3461.01	15.5158											3864.79	16.0441	3811.75	23.753
3445.8	15.6866	3461.46	15.7726											3866.99	15.9367	3813.1	23.9466
3451.34	15.855	3466.06	16.0594											3869.19	15.6621	3815.01	23.9547
3451.05	15.7709	3461.9	15.7228											3867.94	16.1398	3815.54	24.1295
3451.84	16.3852	3462.92	15.6382											3881.46	14.905	3817.05	24.2769
3453.51	16.6668	3465.84	15.847											3854.68	14.7434	3817.7	24.2029
3458.04	16.3448	3466.66	15.2084											3887.62	14.7795	3818.15	24.3651
3455.59	15.4584	3466.85	15.7964											3864.33	15.3714	3819.99	24.5432
3457.93	15.6835	3468.01	15.9996											3874.04	16.1547	3821.27	24.5949
3455.7	15.8026	3472.33	16.1073											3886.82	14.9564	3821.5	24.6438
3463.01	15.881	3477.45	15.1004											3865.98	15.2105	3822.96	24.8039
3460.96	15.6566	3465.58	14.8487											3882.29	14.2287	3824.66	24.8215
3463.71	15.7518	3479.49	15.621											3885.98	15.1383	3824.95	24.9217
3463.78	15.7884	3467.71	15.5872											3871.98	15.5015	3825.93	24.9349
3462.52	15.8037	3484.29	15.5972											3889.73	13.6013	3827.12	24.9797
3460.41	16.6874	3471.26	15.1372											3871.17	15.2176	3828.09	25.052
3469.86	16.4238	3480.78	15.5721											3894.1	13.7525	3828.88	25.1715
3467.48	15.8187	3476.67	15.0164											3881.85	15.04	3829.81	25.214
3471.65	15.3595	3482.14	16.2451											3880.53	14.8108	3831.15	25.4399
3475.11	16.0303	3481.41	15.4137											3899.11	14.6411	3831.8	25.4397
3466	15.2867	3489.55	15.2217											3891.05	13.7314	3833.31	25.4831
3473.29	15.1354	3478.51	15.7197											3881.18	14.4499	3834.45	25.847
3476.93	15.2131	3493.09	15.3121											3899.98	15.8026	3835.9	25.9708
3471.51	15.8593	3487.77	14.7482											3889.02	14.2113	3836.6	26.0431
3472.98	15.6884	3480.94	15.4847											3899.09	15.3139	3837.2	26.0574
3476.97	15.6077	3501.13	15.0071											3897.91	15.5794	3838.04	26.2747
3477.78	15.6723	3484.58	14.6486											3899.76	14.0888	3840.96	26.3077
3479.08	15.4774	3492.52	14.4325											3898.46	14.0487	3840.87	26.2895
3488.09	15.3236	3489.71	14.9554											3901.7	14.0322	3841.48	26.5574
3472.67	15.9685	3493.52	16.0291											3902.68	14.1631	3843.64	26.747
3484.47	14.9868	3495.73	14.1106											3901.36	14.1668	3843.98	26.7069
3479.06	15.5971	3492.13	15.0364											3905.31	14.272	3843.73	26.8302
3485.95	15.452	3499.41	15.4347											3906.6	14.1958	3845.89	26.9883
3487.75	14.46	3500.03	15.455											3907.89	14.204	3846.98	27.1096
3480.52	15.6825	3501.41	15.4303											3907.62	14.2964	3848.71	27.2867
3496.05	14.7919	3507.31	14.0961											3911.01	14.3205	3849.29	27.2887
3484.05	14.3575	3488.75	15.6815											3912.65	14.3057	3850.03	27.4714
3489.61	14.8914	3513.82	14.4304											3911.39	14.3939	3851.75	27.6974
3491.01	15.0007	3504.26	13.9637											3916.4	14.3931	3852.89	27.715
3497.78	14.2842	3508.05	14.248											3916.83	14.4629	3853.6	27.7424
3487.71	14.7187	3499.03	15.5462											3916.21	14.4091	3854.53	27.9042
3492.29	14.6729	3512.81	15.4331											3917.31	14.585	3856.45	27.9948
3495.95	15.4196	3509.17	14.1559											3921.73	14.5198	3856.79	27.9882
3500.57	15.2362	3508.54	14.0629											3923.02	14.71	3857.85	28.2368
3492.21	14.6879	3511.39	14.2311											3923.8	14.6377	3859.74	28.5468
3506.76	15.2753	3510.71	14.148											3922.08	14.5408	3860.86	28.634
3493.3	14.1472	3505.15	14.6918											3924.15	14.5651	3861.85	28.7744
3502.75	15.0231	3518.43	15.0271											3924.56	14.819	3863.47	28.8765
3500.39	15.4266	3514.85	14.4661											3928.34	14.7438	3864.18	29.1208
3508.15	14.6951	3517.96	14.3969											3928.8	14.7416	3865.07	29.2412
3500.59	14.5466	3517.94	14.4201											3932.48	14.7569	3867	29.4234
3503.54	14.5329	3516.2	14.3454											3932.66	14.7387	3867.57	29.5523
3511.11	14.563	3518.9	14.6075											3930.49	14.9032	3868.82	29.5209
3508.66	14.3182	3517.75	15.6345											3935.08	14.8948	3869.59	29.6791
3508.19	14.234	3524.88	14.9647											3935.48	15.01	3871.38	29.8427
3509.67	15.0102	3525.83	14.787											3937.76	14.9343	3871.39	29.8053
3511.23	14.261	3525.81	14.6896											3939.8	14.8394	3872.84	29.9951
3506.81	15.0128	3524.53	14.8476											3939.67	14.9479	3874.26	30.0704
3515.69	14.5712	3525.79	15.0552											3939.78	15.0003	3874.9	30.128
3513.75	14.4862	3529.69	15.1107											3943.39	15.0883	3876.98	29.7674
3511.17	14.8936	3531.04	15.2671											3944.45	15.0561	3877.3	29.5694
3518.99	14.7508	3531.35	15.2416											3945.74	15.0268	3879.22	29.5352
3515.87	14.6625	3533.26	14.9233											3945.59	14.6765	3879.27	29.7197
3518.33	14.8071	3534.56	15.4711											3949.48	15.0732	3880.22	29.9052
3520.55	14.856	3535.9	15.5124											3948.38	14.8444	3882.04	29.9309
3521.08	14.6489	3537.46	15.2903											3951.37	15.1047	3881.93	30.0782
3520.09	14.7721	3535.88	15.3836											3953.38	15.1664	3883.36	30.1174
3523.86	14.9164	3537.97	15.3486											3953.38	14.9525	3885.43	30.1357
3525.43	14.9069	3538.38	15.6048											3954.89	15.018	3887.79	29.6969
3523.09	14.7033	3539.92	15.5601											3955.53	15.1192	3887.13	29.37
3523.28	14.9937	3541.12	15.102											3958.9	15.0131	3889.64	29.5135
3527.5	15.315	3544.88	15.0303											3957.49	15.0779	3889.86	29.3064
3529.59	15.1038	3541.77	14.8738											3957.88	15.1893	3890.41	29.5318
3531.3	15.3301	3544.77	15.1217											3961.52	15.1416	3892.11	29.5932
3532.6	15.2536	3542.37	15.6426											3964.76	14.9748	3894.43	29.2698
3534.02	15.2979	3547.37	15.6134											3957.54	15.1318	3894.35	29.2622
3532.56	15.2115	3549.23	15.4998											3964.16	15.2727	3895.45	29.3024
3534.11	15.329	3548.84	15.7133											3966.23	14.6904	3897.11	29.3762
3535.51	15.2393	3549.22	15.3758											3964.67	15.1431	3898.23	29.6021
3535.33	15.3193	3555.12	15.5545											3969.7	15.2672	3899.65	29.7638
3538.82	15.4701	3547.5	15.5752											3970.22	15.2334	3900.43	29.7957
3540.43	15.5799	3553.96	15.9499											3972.47	15.3701	3901.25	29.7967
3538.79	15.5896	3555.1	15.793											3976.63	15.1731	3901.43	29.9979
3544.19	15.7872	3552.48	15.7892											3974.11	15.0225	3903.24	30.2624
3545.73	15.5002	3557.15	15.9108											3977.04	14.993	3905.21	30.3306
3541.51	15.3559	3562.03	14.5963											3977.61	14.3504	3905.94	30.5331
3542.16	15.3536	3551.66	15.0837											3976.99	15.551	3907.15	30.5898
3548.13	15.2055	3562.54	15.4561											3979.87	15.4149	3908.38	30.6485
3542.61	15.2171	3556.43	14.7194											3986.47	14.988	3908.56	30.7216
3546.64	15.5618	3558.64	15.83											3983.95	15.4716	3909.92	30.9023
3547.17	15.7323	3559.44	15.9162											3983.75	15.4854	3912.8	30.8129
3549.66	15.4547	3568.23	14.9775											3990.74	15.0889	3912.42	30.3473
3551.21	15.7044	3562.07	15.2677											3985.7	14.93	3912.95	30.3784
3553.01	15.8485	3570.17	15.7616											3992.78	15.0257	3913.73	30.5762
3550.62	15.6799	3568.15	14.6724											3987.85	15.1088	3915.31	30.6141
3557.79	15.2822	3560.32	15.9764											3993.14	14.9369	3915.75	30.6059
3557.43	15.6529	3576.82	15.565											3993.41	15.1457	3916.55	30.8747
3553.98	14.8539	3567.86	15.2542											3995.49	15.2361	3917.56	30.8684
3560.82	15.6406	3571.93	15.0114											3997.82	14.6324	3918.83	30.9316
3556.31	15.1456	3568.21	15.7532											3998.46	15.0365	3920.25	31.2787
3563.93	15.12	3578.46	15.6291											4001.64	14.6544	3920.77	31.3296
3558.1	14.9275	3574.32	14.9875											3999.49	15.3818	3922.64	31.526
3561.65	15.3657	3575.7	15.1688											4000.54	14.775	3923.97	31.6223
3559.79	15.0691	3577.47	15.1632											4007.32	15.0639	3924.76	31.6455
3564.64	15.2611	3578.66	15.2065											4003.7	15.1564	3925.44	31.6871
3569.98	15.2433	3580.5	15.3229											4009.74	14.9945	3926.73	31.678
3566.45	15.7592	3580.02	15.2641											4006.35	14.4546	3928.93	31.4588
3563.81	15.6415	3582.88	15.4372											4006.86	15.3646	3930.45	31.11
3572	15.0935	3583.63	15.7307											4006.31	14.8799	3930.57	31.0946
3567.73	15.9359	3582.68	15.5504											4014.91	15.2243	3930.42	31.7918
3573.94	15.2528	3583.52	15.5777											4009.98	14.6603	3932.96	31.9993
3571.83	15.0286	3586.41	15.6745											4010.2	15.262	3934.56	32.0246
3572.26	15.057	3585.84	15.4827											4018.39	15.0278	3935.54	31.8491
3575.1	15.304	3589.48	15.8368											4014.68	14.8922	3937.49	31.5183
3574.58	15.1313	3589.9	15.8249											4019.04	15.0256	3940.66	30.3612
3577.26	15.4868	3590.04	15.9409											4020.34	14.8083	3940.91	29.5786
3578.39	15.541	3592.88	15.8663											4019.69	14.7571	3943.24	28.9637
3580.32	15.6031	3593.19	16.0785											4017.48	15.0809	3942.12	28.5634
3580.3	15.7161	3595.14	16.0475											4026.64	14.8621	3943.76	28.6896
3582.84	15.7088	3596.56	16.3992											4023.37	14.9067	3943.44	28.5239
3582.4	15.4901	3598.77	16.3273											4027.06	14.6191	3944.3	28.858
3580.92	15.798	3599.47	16.2769											4026.3	14.7004	3945.13	29.0821
3587.62	15.8357	3600.25	16.2243											4026.57	14.5952	3947.43	29.3357
3587.58	15.9693	3599.66	16.3826											4026.8	14.9423	3951.52	28.7806
3589.71	15.8816	3603.65	16.2889											4033.31	14.8504	3950.28	28.3569
3588.35	15.7689	3603.39	16.451											4030.02	14.7571	3950.44	28.2401
3588.97	16.0146	3603.89	16.6734											4033.9	14.8532	3952.51	28.2526
3591.41	16.1964	3605.24	16.8117											4034.65	14.9555	3954.45	28.3982
3593.9	16.3068	3608.52	16.7545											4037.07	14.9187	3956.45	28.1869
3594.55	16.1441	3607.57	16.5989											4036.66	14.8363	3955.6	28.0389
3591.78	15.8633	3609.97	17.0167											4040.88	14.7903	3956.62	28.2016
3594.51	16.0539	3610.31	16.9237											4038	14.9565	3958.2	28.2853
3594.48	16.0376	3612.08	16.9813											4041.17	14.7757	3959.49	28.3465
3598.34	16.5033	3613.73	16.9959											4040.07	14.9763	3960.83	28.4612
3598.73	16.4692	3613.66	17.0206											4041.93	15.0942	3962.16	28.242
3599.78	16.2965	3614.99	17.0828											4045.27	15.12	3963.09	28.0048
3601.06	16.4414	3614.86	17.034											4045.05	15.0811	3964.68	28.2065
3601.92	16.6289	3617.45	17.2745											4048.37	15.1426	3964.88	28.2552
3603.45	16.6132	3617.71	17.3841											4047.12	15.0244	3966.2	28.4399
3604.73	16.7379	3620.32	17.4528											4050.83	15.1797	3969.75	28.056
3606.83	16.6901	3620.49	17.5441											4050.55	14.9967	3970.16	27.1261
3605.38	16.5923	3620.51	17.4252											4051.79	15.2602	3970.31	27.3162
3607.63	16.7758	3624.31	17.5674											4053.92	15.3097	3972.47	27.029
3609.41	17.0446	3626.38	17.8544											4054.38	15.2316	3975.3	26.1547
3610.94	17.204	3627.87	18.0246											4055.24	15.222	3977.33	25.318
3613.73	17.132	3626.6	18.095											4057.08	15.4182	3976.99	25.2495
3613.1	17.0576	3641.3	14.9817											4058.07	15.4311	3977.33	25.3767
3621.39	16.6742	3626.17	14.5447											4060.01	15.383	3978.59	25.3025
3607.68	14.835	3631	14.6075											4060.74	15.3345	3979.2	25.5698
3615.73	17.117	3621.72	15.3226											4061.52	15.4477	3980.74	25.7696
3615.76	17.163	3629.04	18.0145											4060.83	15.2594	3981.59	25.9157
3618.05	17.2777	3633.57	18.1148											4063.05	15.4808	3984.31	25.4404
3623.09	15.3167	3635.23	18.3901											4067.13	15.5788	3984.82	25.1842
3619.25	17.3073	3637.66	18.2006											4068.14	15.6586	3985.88	25.1258
3624.26	17.2109	3651.41	14.9612											4069.23	15.6606	3986.19	25.2208
3620.06	15.1469	3635.12	14.8631											4071.23	15.6387	3988.74	25.3779
3621.83	17.6006	3639.16	14.6992											4072.29	15.8275	3988.83	25.299
3625.66	17.5907	3638.43	14.518											4075.48	15.9106	3988.37	25.8214
3626.4	17.7072	3642.06	14.613											4074.51	15.8447	3990.39	25.9434
3626.91	17.8558	3644.4	14.8054											4074.6	15.8195	3990.74	26.0491
3635.21	15.1245	3640.48	14.7865											4077.97	15.8433	3991.41	26.2931
3632.42	15.9136	3645.27	15.096											4080.31	16.0273	3994.41	26.3831
3618.76	15.2448	3649	14.7019											4080.39	16.0557	3993.92	26.3836
3639.95	16.862	3640.82	14.7155											4082.38	15.9443	3996.39	26.4257
3629.51	14.8459	3646.25	17.1724											4084.9	16.3043	3995.54	26.4205
3626.92	17.4888	3655.96	14.7361											4086.43	16.2704	3999.95	26.2683
3644.09	16.3995	3650.33	14.7844											4087.54	16.1519	3999.58	26.4785
3627.24	16.2834	3648.24	14.8941											4089.1	16.3612	4001.15	26.387
3632.38	15.2746	3652.3	14.9213											4092.05	16.5368	4001.76	26.3068
3636.52	17.9767	3658.27	14.9206											4093.42	16.6069	4002.79	26.4177
3648.24	15.4282	3651.55	14.71											4095.25	16.5966	4003.47	26.0923
3638.04	14.7479	3657.67	15.1461											4096.88	16.6536	4004.87	26.0044
3639.09	14.7571	3653.11	14.9358											4098.13	16.6555	4006.22	26.3093
3640.65	14.5331	3656.88	14.9215											4098.77	16.7559	4007.22	26.0873
3639.18	14.734	3659.35	14.8965											4099.68	16.7447	4008.01	26.1406
3643.13	14.7198	3659.13	14.9459											4101.8	16.8206	4007.64	26.6911
3644.1	14.8798	3659.24	14.7829											4103.53	16.8244	4010.94	26.7933
3644.32	14.8424	3668.18	14.4534											4103.61	16.7945	4011.52	26.8898
3647.72	14.8197	3660.63	14.8407											4105.35	16.9616	4012.4	27.0629
3646.6	14.8926	3663.41	15.0687											4107.96	17.1417	4013.26	27.0681
3645.01	14.8505	3666.66	15.4276											4108.76	17.1786	4014.54	27.0886
3650.33	15.1224	3666.97	15.5307											4109.76	17.1331	4016.91	26.9079
3652.61	15.1159	3670.25	14.9221											4112.23	17.1391	4016.48	26.7196
3652.31	15.3235	3665.91	14.7927											4113.9	17.2217	4016.57	27.2854
3653.47	15.1172	3665.65	15.1703											4115.6	17.346	4019.07	27.0918
3654.33	15.0704	3671.86	14.6977											4115.66	17.283	4018.85	27.0307
3654.54	14.7128	3674.98	14.7567											4125.71	16.7529	4019.66	27.1919
3655.6	15.2439	3669.3	14.9683											4112.4	15.9378	4022.44	27.0906
3659.97	14.9559	3674.6	14.4989											4120.66	17.5773	4026.81	26.2727
3661.67	14.8714	3674.59	15.4032											4121.03	17.7689	4025.23	25.8586
3656.68	15.2722	3680.49	14.6633											4134.86	14.9971	4026.46	25.8617
3664.66	15.205	3677.44	14.596											4117.86	14.9581	4027.39	26.0444
3658.24	15.0681	3682.26	15.2872											4130.34	14.3155	4028.54	26.2602
3666.34	15.042	3677.95	14.7032											4119.28	15.2699	4029.85	26.2378
3664.84	15.0162	3676.13	15.4901											4128.06	16.0267	4030.08	25.8721
3662.13	15.3411	3687.6	15.0541											4130.24	15.7953	4030.82	26.0672
3665.89	15.0057	3684.54	14.8573											4137.4	15.0867	4032.46	26.2519
3666.01	15.2179	3686.75	15.1638											4133.03	14.4318	4032.74	26.2619
3666.81	15.2718	3685.38	14.9594											4133.48	14.324	4034.03	26.6228
3666.46	14.8878	3684.98	15.105											4133.31	14.4558	4035.14	26.8652
3675	15.0352	3689.24	15.1806											4137.17	14.523	4036.42	27.1616
3666.52	14.8368	3690.02	15.2925											4138.15	14.482	4037.79	27.343
3673.73	14.6808	3690.11	15.6809											4137.39	14.4712	4038.84	27.7817
3672.47	14.9521	3695.72	15.584											4140.33	14.6767	4040.69	27.894
3674.57	14.911	3693.88	15.376											4141.39	14.7406	4042.76	27.6019
3676.63	15.3669	3694.91	15.3274											4143.35	14.6653	4043.09	27.4388
3679.4	15.101	3695.66	15.52											4144.19	14.7217	4042.87	27.4444
3679.83	15.1747	3696.55	15.4871											4146.78	14.8195	4044.41	27.6316
3678.77	15.4361	3703.07	14.1617											4146.25	14.9359	4046.02	27.6667
3682.09	15.2149	3693.51	15.2038											4149.81	14.9829	4047.34	27.7626
3679.77	14.9222	3700.87	15.6937											4150.94	15.0987	4048.9	27.7614
3687.62	15.3514	3704.21	15.8229											4152.69	14.9309	4049.63	27.8368
3683.67	15.2565	3705.49	15.6334											4150.57	15.0447	4051.56	27.2323
3686.97	15.1611	3704.14	15.6421											4154	15.1991	4052.07	27.2992
3684.5	15.0463	3712.59	14.7907											4155.95	15.3659	4051.98	27.1961
3685.65	15.0947	3696.96	14.514											4154.57	15.1249	4053.63	27.4095
3688.37	15.203	3704.76	15.8033											4160.19	15.1215	4055.23	27.5172
3688.05	15.2791	3707.04	15.8432											4161.59	15.3197	4057.97	27.3982
3691	15.4544	3710.8	16.1937											4161.85	15.3121	4058.76	27.0016
3689.8	15.3419	3712.81	15.7639											4162.49	15.3072	4058.81	26.9323
3693.14	15.5921	3706.9	14.6861											4162.34	15.5029	4059.75	27.0269
3696.99	15.3991	3715.28	15.3249											4165.38	15.4372	4061.33	27.0619
3693.57	15.4807	3715.91	13.5419											4164.93	15.3897	4063.09	27.1378
3696.92	14.2453	3706.02	15.234											4167.43	15.6058	4063.33	26.9292
3697.42	15.6283	3723.94	14.3502											4166.69	15.5492	4064.85	26.8136
3698.75	15.8972	3706.79	15.2162											4172.79	15.3005	4065.04	26.8931
3708.55	15.8092	3726.67	15.5876											4172.79	14.9982	4067.53	26.8739
3699.26	14.2284	3708.93	14.6731											4169.28	15.5271	4067.88	26.7359
3704.53	14.3226	3717.07	16.313											4173.06	15.3351	4068.72	26.9172
3704.52	14.4319	3720.69	16.6813											4172.43	15.8326	4070.3	26.9418
3703.1	14.2831	3730.67	15.0317											4179.27	14.9376	4071.54	26.9891
3705.6	14.4388	3722.81	13.706											4177.65	15.2053	4071.71	27.1012
3706.46	14.2735	3725.64	13.8861											4178.41	15.0113	4073.7	27.3085
3703.22	15.7318	3724.77	13.9278											4177.44	15.6673	4075.12	27.3535
3718.41	14.9129	3718.89	16.1396											4181.18	15.0721	4075.89	27.2889
3703.08	15.2081	3736.51	14.0382											4182.29	15.187	4077.5	27.6095
3711.65	14.0718	3731.3	13.9564											4184.41	15.0986	4077.54	27.4612
3713.2	14.3605	3731.91	14.054											4184.67	15.1423	4080.11	27.4413
3712.55	14.565	3724.73	14.9465											4188.44	15.6884	4083.17	26.7769
3714.67	14.2645	3735.66	14.039											4188.85	15.2602	4081.92	26.5112
3719.22	14.3735	3733.6	14.0815											4189.67	15.1773	4084.2	26.0633
3714.49	14.5655	3734.91	14.0834											4189.85	15.1671	4083.23	26.0071
3724.54	14.2585	3739.3	14.1627											4192.39	15.9338	4084.99	26.033
3717.02	14.1699	3739.32	13.8379											4193.86	15.1334	4086.83	26.2001
3719.87	14.6469	3735.81	14.12											4192.78	15.1077	4087.3	26.2182
3723.4	14.4942	3738.87	14.3695											4191.98	15.2037	4089.41	26.323
3721.12	14.0192	3741.63	14.3852											4196.14	15.2928	4090.48	26.4274
3722.77	14.4961	3738.82	14.4416											4197.17	15.4027	4091.15	26.5844
3722.29	14.353	3742.75	14.4135											4198.14	15.353	4091.94	26.8313
3729.56	14.5181	3742.97	14.4107											4201.72	15.4636	4093.32	26.8629
3724.16	14.0376	3745.41	14.3213											4201.05	15.5792	4097.07	26.749
3724.41	14.4841	3748.36	14.5775											4203.11	15.5824	4094.73	26.53
3729.38	14.2991	3748.62	14.3335											4204.71	15.5329	4096.41	26.847
3726.96	14.1494	3749.98	14.5815											4206.08	15.7317	4098.78	27.0396
3730.48	14.2022	3747.16	14.1395											4207.37	15.7391	4098.75	27.0608
3729.39	14.357	3750.63	14.3573											4208.43	15.8193	4102.47	26.8643
3732.53	14.5577	3751.39	14.5804											4209.33	15.7553	4103.03	26.1528
3732.78	14.6814	3748.95	14.443											4209.65	15.8459	4102.58	26.1486
3737.44	14.8703	3753.11	14.322											4212.33	15.8143	4103.84	26.4404
3735.7	14.2965	3755.09	14.7183											4214.84	15.9581	4106.98	26.0358
3735.97	14.6397	3755.46	14.4858											4218.21	16.0004	4106.04	25.6837
3737.31	14.5436	3755.19	14.5055											4217.74	15.8659	4107.19	25.6715
3738.11	14.4536	3762.85	14.6335											4217.87	15.9478	4107.95	25.6768
3738.92	14.218	3757.84	14.3769											4220.43	15.675	4108.84	25.807
3739.57	14.1969	3758.87	14.657											4221.85	14.719	4113.04	25.5164
3740.68	14.2622	3761.77	14.4937											4223.75	16.1007	4114.21	24.8759
3738.86	14.0777	3764	14.6027											4222.61	15.9429	4113.78	24.7782
3743.23	14.2562	3765.08	14.6903											4228.74	16.1236	4115.88	24.8026
3742.41	14.3797	3766.04	14.4396											4232.32	14.1904	4116.94	24.5865
3746.14	14.4323	3767.76	14.6955											4226.37	14.0404	4116.74	24.5826
3744.07	14.4147	3767.01	14.7009											4224.09	15.9354	4118.31	24.47
3746.43	15.2434	3768.01	14.8384											4231.09	16.1211	4118.96	24.4536
3749.6	14.5066	3771.08	14.9527											4238.89	14.4399	4120.69	24.549
3753.31	14.5239	3772.47	14.8717											4230.21	13.9687	4120.06	24.7098
3753.46	14.5715	3773.74	14.8983											4234.8	14.1926	4123.27	24.7702
3755.16	14.6825	3770.66	14.7454											4234.41	14.3818	4122.68	24.8189
3751.37	14.5096	3774.54	15.1806											4229.55	14.7118	4125.81	24.8109
3756.3	14.8502	3776.96	14.954											4243.41	15.9107	4126.86	24.7876
3756.74	14.8946	3775.65	15.1495											4240.4	14.5237	4126.26	24.8212
3761.22	14.7226	3779.85	15.1311											4240	14.3767	4127.98	25.0203
3759.45	14.6605	3779.55	14.666											4241.88	14.3502	4129.02	24.9698
3759.33	14.6992	3782.18	14.9078											4241.02	15.9855	4139.34	23.8708
3760.44	14.533	3781.75	14.6828											4247.24	14.7023	4149.87	14.3182
3764.76	14.813	3779.45	14.9847											4244.34	14.4757	4135.32	15.542
3764.86	15.1021	3784.9	14.973											4245.12	14.5859	4137.02	15.388
3767	14.8844	3782.31	15.1045											4249.55	14.544	4136.71	15.3501
3765.01	15.021	3783.87	15.3795											4247.63	14.664	4138.12	15.3531
3769.02	15.1887	3785.67	15.4165											4251.01	14.7532	4138.89	15.421
3770.65	15.182	3791.81	15.6014											4250.64	14.6007	4140.77	15.4321
3768.82	15.1199	3791.3	15.1274											4250.45	14.7	4142.36	15.472
3773.66	15.299	3791.06	15.0009											4255.43	14.7355	4142.08	15.4186
3773.69	15.2747	3789.25	15.4284											4257.06	14.9083	4144.96	15.6524
3775.6	15.2415	3793.28	15.7											4258.18	15.1214	4145.19	15.6748
3773.42	15.2579	3795.29	15.213											4259.87	15.0007	4145.55	15.5196
3777.96	15.189	3795.93	15.315											4260.46	15.1085	4147	15.6014
3777.14	15.1403	3798.79	15.3891											4262.14	15.1235	4147.45	15.7234
3777.12	15.0983	3801.03	15.5534											4262.96	15.1936	4150.66	15.6988
3777.61	15.1691	3800.69	15.4366											4264.34	15.0902	4151.63	15.364
3781.4	15.3887	3802.65	15.5312											4263.75	15.1476	4149.52	15.614
3784.61	15.3985	3803.96	15.4782											4268.62	15.3451	4154.76	15.9877
3784.49	15.2267	3803.83	15.5165											4268.92	15.4094	4155.34	15.5968
3784.22	15.1939	3806.17	15.6298											4269	15.3814	4152.82	15.7814
3786.77	15.3967	3804.43	15.6086											4271.27	15.2835	4158.14	15.8983
3787.35	15.623	3807.19	15.9662											4271.52	15.3739	4156.73	15.7636
3790.12	15.4528	3807.02	15.6329											4271.44	15.5302	4157.77	15.9642
3791.01	15.5602	3809.38	15.8204											4276.41	15.4728	4162.5	15.5434
3785.41	15.6088	3810.34	15.5499											4278.32	15.5625	4160.42	16.1435
3792.18	15.6506	3812.93	15.7607											4278.1	15.4913	4162.43	16.1404
3794.46	15.5364	3812.42	15.9679											4279.44	15.4785	4165.55	16.0444
3792.27	15.6318	3814.71	16.0712											4280.88	15.7417	4170.86	14.0797
3796.82	15.928	3817.29	16.158											4283.14	15.6949	4159.46	16.0038
3795.63	15.7492	3817.17	16.1261											4281.6	15.6538	4167.78	16.1886
3799.86	15.7433	3816.34	15.9708											4287.34	15.4244	4167.81	16.0615
3797.66	15.6922	3815.91	15.9277											4281.96	15.6359	4169.37	16.1774
3796.91	15.7645	3817.68	15.9942											4288.35	15.8594	4173.7	16.2001
3802.22	15.6746	3817.18	15.9871											4290.12	15.9504	4177.65	15.1799
3800.21	15.8142	3820.37	16.204											4288.56	15.518	4172.04	13.8787
3802.72	15.8621	3821.79	16.2257											4292.81	15.2178	4174.21	13.9947
3802.05	15.8818	3824.49	16.39											4291.82	15.7777	4176.15	14.1096
3805.86	15.9386	3826.45	15.7519											4294.48	15.8458	4168.46	15.352
3805.36	15.9041	3824.81	16.3561											4296.77	15.7608	4180.5	16.3601
3808.62	15.8802	3830.24	16.0334											4293.32	15.8713	4177.59	14.7311
3807.03	15.9697	3825.47	16.4138											4298.36	15.9668	4184.28	15.7463
3807.19	15.7859	3834.35	16.1012											4299.61	15.6655	4181.04	14.2997
3807.45	16.0068	3829.65	15.3939											4298.5	16.1691	4183.64	14.3914
3811.48	16.0078	3827.74	16.5426											4302.8	15.9809	4182.7	14.3767
3810.34	15.9818	3833.82	15.42											4303.5	16.01	4183.73	14.4168
3813.2	16.0551	3832.57	15.7088											4304.15	15.8974	4182.78	14.3636
3812.3	15.9714	3832.38	15.8702											4305.54	15.4686	4185.96	14.5268
3815.09	16.1145	3837.2	15.9034											4307.28	16.2492	4186.66	14.4826
3814.65	16.1752	3836.74	16.0008											4308.15	15.5921	4190.09	14.6687
3817.33	16.2772	3832.26	16.1976											4309.77	15.6522	4190.1	14.5452
3818.74	16.1781	3845.74	15.6499											4311.59	15.779	4190.15	14.6548
3822.95	15.8511	3835.22	16.4306											4312.71	15.8756	4193.41	14.7744
3821.63	16.0128	3846.64	16.2032											4313.61	15.8102	4193.77	14.6982
3818.2	16.1512	3840.74	15.6196											4315.62	15.8073	4194.32	14.7438
3822.14	15.9894	3841.99	16.8786											4314.41	15.8737	4197.67	14.6595
3821.85	15.9669	3847.4	15.4876											4317.48	16.0173	4195.94	14.8032
3823.64	16.1097	3843.76	16.4406											4319.21	15.9294	4199.32	14.9152
3825.37	16.1774	3848.73	15.9758											4318.73	15.9769	4198.59	14.8155
3827.82	15.852	3840.54	16.4216											4322.24	16.0041	4198.87	14.9818
3828.12	15.7799	3854.01	16.4902											4322.36	16.1088	4202.61	14.869
3826.6	16.0387	3847.05	15.9413											4323.44	16.1353	4201.78	14.8597
3829.17	16.0971	3854.86	15.69											4329.77	15.561	4202.86	14.7527
3827.87	15.9495	3848.35	16.2121											4326.41	14.6807	4203.3	14.8315
3835.56	15.9261	3849.73	17.0739											4328.99	14.7084	4203.73	15.0115
3833.46	15.9418	3858.28	15.5561											4331.54	14.9187	4204.69	15.0267
3834.69	15.7504	3853.63	15.5501											4334.09	14.82	4207.1	15.0797
3834.37	15.9422	3852.16	16.4357											4333.7	14.8419	4208.61	15.1763
3841.22	16.3501	3858.75	15.463											4335.06	15.0168	4208.06	15.2149
3838.38	15.8547	3854.51	16.1146											4338.55	14.9904	4211.56	15.2587
3839.88	15.8893	3859.34	16.2896											4336.92	14.9392	4212.38	15.4557
3841.83	16.1653	3865.46	16.0808											4340.5	15.0167	4211.48	15.3691
3840.9	16.1885	3861.18	15.8523											4340.46	15.0494	4212.44	15.225
3844.61	16.0039	3864.89	16.0692											4341.55	15.0756	4214.98	15.4403
3841.33	16.284	3866.42	16.5103											4342.65	15.0205	4217.09	15.5599
3844.7	15.9678	3865.58	15.9348											4345.86	15.0837	4215.92	15.4115
3845.33	15.9003	3865.13	16.2938											4346.15	15.3403	4216.42	15.4319
3850.96	16.3409	3868.56	16.1694											4347.05	15.3594	4215.53	15.5888
3847.46	16.0857	3872.89	15.8297											4350.88	15.3081	4221.27	15.6491
3852.92	16.2182	3868.09	15.9928											4349.19	15.2846	4219.12	15.5733
3850.7	15.837	3876.83	15.449											4352.2	15.3907	4222.3	15.724
3848.84	15.8389	3866.18	16.1702											4353.45	15.3554	4224.97	15.7268
3858.15	15.9574	3878.03	16.0054											4353.54	15.2738	4226	15.7306
3852.57	16.0374	3873.18	16.5982											4356.28	15.4007	4229.63	15.6354
3852.64	16.1045	3880.12	16.2687											4356.57	15.4896	4227.54	14.7841
3857.71	16.2843	3878.09	15.4726											4357.08	15.3873	4230.24	14.92
3859.39	16.136	3877.57	15.7725											4359.92	15.7249	4232.14	14.9802
3856.74	16.0494	3877.01	16.1883											4360.2	15.7269	4231.44	14.8938
3860.16	16.0622	3881.74	16.8292											4362.73	15.6857	4232.82	15.0436
3860.75	15.8	3883.79	16.9061											4363.35	15.6764	4232.28	14.977
3861.63	16.3345	3890.04	15.9299											4365.93	15.8526	4233.5	15.1781
3864.09	16.1022	3885.94	15.4635											4366.43	15.9261	4236.61	15.1434
3866.93	16.063	3883.37	15.8198											4368.45	15.857	4232.07	15.4307
3867.17	15.9405	3885.49	15.9915											4368.58	15.9297	4239.16	16.2026
3867.35	16.1005	3889.2	16.6174											4369.63	15.9673	4243.29	15.3566
3866	16.1238	3894.38	15.4912											4370.58	15.955	4240.33	15.3913
3870.83	16.0911	3886.19	15.4305											4370.72	16.0367	4239.68	15.2776
3866.02	15.8326	3891.05	15.4825											4373.79	16.0084	4243.7	15.5439
3871.4	15.9644	3890.73	15.7337											4373.91	16.0977	4243.76	15.4787
3869	16.0994	3889.5	16.6481											4374.44	16.0515	4245.43	15.4432
3873.76	15.8842	3900.78	16.5085											4376.45	16.1751	4245.95	15.4437
3874.54	15.7744	3896.86	15.3191											4378.28	16.181	4246.82	15.6585
3873.91	15.6311	3898.92	15.3054											4382.2	16.0899	4248.8	15.6374
3873.1	16.4466	3896.75	16.0163											4377.17	16.1866	4249.13	15.6052
3881.63	15.9737	3899.8	15.9792											4383.62	16.5583	4250.15	15.6663
3881	15.8597	3905.19	15.5892											4384.14	16.4986	4252.45	15.6448
3880.44	16.0366	3899.98	16.0218											4386.17	16.2907	4250.7	15.6397
3881.6	15.75	3903.72	16.12											4385.39	16.5696	4254.36	15.8316
3879.38	15.7822	3905.44	15.6378											4389.67	16.459	4254.24	15.6214
3884.48	15.6893	3907.34	15.665											4394.34	15.9917	4256.57	15.8611
3891.78	15.8452	3908.72	15.9346											4383.79	15.3478	4257.23	16.0317
3883.55	15.6817	3909.72	15.6552											4396.01	14.9335	4261.03	16.1952
3884.66	16.0862	3906.3	15.8024											4396.95	15.6535	4260.56	15.8778
3889.25	15.8227	3911.25	15.0041											4386.81	15.9212	4259.88	16.1333
3888.45	15.7103	3911.24	16.2045											4405.19	15.3817	4262.29	16.2059
3895.17	15.4341	3917.41	14.574											4391.29	16.3053	4262.75	16.1401
3892.5	16.4093	3907.71	14.6991											4405.19	14.6832	4265.23	16.2798
3889.45	15.8558	3917.34	14.8399											4393.33	15.6099	4270.9	15.0854
3896	16.1561	3912.53	14.8943											4404.17	14.9804	4266.95	14.7543
3894.2	15.582	3914.73	15.8342											4408.1	15.6395	4267.71	14.6425
3903.59	15.2189	3922.07	14.9695											4397.19	15.0462	4269.57	14.399
3895.86	15.816	3917.64	15.6081											4413.66	15.9347	4270.87	14.6976
3904.27	14.9177	3925.83	15.1363											4397.38	15.5419	4271.55	14.6655
3897.96	15.6678	3919.26	15.2868											4411.73	14.9486	4273.95	14.946
3892.77	16.0646	3924.11	15.7746											4414.37	15.5045	4274.18	14.8087
3903.87	15.7028	3926.02	15.2306											4410.06	14.6787	4275.85	14.8854
3909.69	15.4917	3923.04	15.5097											4411.76	14.6613	4277.02	15.0825
3902.67	15.6884	3925.28	15.1483											4414.52	15.0584	4279.61	15.0302
3902.08	15.2017	3925.72	14.8325											4413.57	14.8265	4278.22	14.9418
3905.82	15.4163	3922.36	15.6358											4415.97	14.8401	4279.02	15.0205
3910.06	15.4041	3932.78	15.2835											4416.93	14.7621	4281.44	15.1833
3907.61	15.3428	3927.98	15.0852											4418.68	14.8521	4282.52	15.1372
3904.06	15.9999	3930.3	15.3281											4419.73	14.7063	4283.19	15.2765
3915.54	15.1371	3932.03	15.0048											4420.26	14.8205	4286.15	15.1797
3907.4	14.9402	3931.91	15.1076											4422.24	14.6555	4285.68	15.1698
3910.64	15.2495	3934.36	15.2363											4422.67	15.0885	4286.43	15.3121
3910.67	15.5134	3938.42	15.2584											4425.74	14.8437	4289.82	15.4852
3909.2	15.1923	3935.5	15.1652											4427.77	14.9346	4289.76	15.3765
3917.5	15.8058	3935.75	15.1845											4427.27	14.9701	4290.82	15.2255
3916.68	15.4114	3941.57	15.4441											4428.23	14.7804	4288.89	15.2582
3915.78	14.9356	3940.99	15.1729											4429.17	14.989	4292.5	15.4339
3917.01	14.8762	3941.02	15.2192											4430.86	15.0104	4294.34	15.4345
3916.79	14.9749	3940.25	15.0767											4433.48	15.0131	4295.12	15.4915
3915.94	15.4054	3939.3	16.4617											4433.91	14.9709	4296.27	15.5366
3922.73	15.2237	3948.38	15.5807											4433.61	15.1333	4295.37	15.4651
3923.06	15.1206	3946.81	15.6921											4436.68	15.0382	4299.29	15.6172
3922.58	15.1204	3945.98	16.0007											4437.45	15.0668	4297.86	15.5342
3925.9	15.2548	3949.98	15.5521											4437.29	15.1595	4298.55	15.6435
3925.58	15.1966	3945.8	15.6685											4439.14	15.1683	4299.77	15.6794
3925.02	15.2577	3951.06	15.7755											4442.21	15.2486	4301.65	15.7112
3926.9	15.2981	3949.32	15.8298											4444.06	15.392	4301.4	15.6362
3930.53	15.4594	3952.24	15.8256											4444.85	15.3133	4302.41	15.7554
3929.33	15.5271	3954.75	15.9421											4444.46	15.3732	4304.77	15.841
3931.17	15.3493	3957.15	14.7056											4448.3	15.3026	4306.94	15.8834
3931.78	15.5153	3948.19	15.2501											4448.42	15.5433	4307.56	15.9008
3932.54	15.6314	3953.42	15.9413											4447.62	15.4795	4309.7	15.9693
3936.28	15.603	3957.78	16.1919											4451.49	15.5107	4309.35	15.9585
3936.47	15.5364	3960.66	16.2727											4451.34	15.4736	4309.73	16.0781
3933.66	15.6357	3965.38	15.2285											4451.42	15.4773	4311.4	16.0146
3940.58	15.836	3956.75	15.4566											4453.59	15.5913	4311.86	15.8623
3942.08	15.3697	3965.75	15.8496											4454.22	15.579	4313.63	16.0021
3934.22	15.472	3961.74	15.0088											4455.01	15.6543	4314.64	15.9986
3939.76	15.8603	3967.53	15.1888											4458.85	15.7158	4314.26	16.2617
3945.16	15.9017	3968.37	15.0288											4462.28	14.9654	4315.84	16.0441
3941.16	15.5198	3965.93	15.0393											4463.84	15.4911	4316.96	16.1406
3945.99	15.9419	3965.99	15.0945											4458.55	15.6207	4317.06	16.173
3945.24	15.3892	3968.73	15.2015											4465.27	15.9743	4319.59	16.2934
3951.95	15.5477	3970.49	15.2958											4468.14	16.0909	4321.81	16.1134
3946.42	15.561	3972.61	15.2927											4467.94	15.9932	4321.78	16.3976
3947.53	15.1333	3973.38	15.1836											4469.15	16.2146	4323.77	16.3905
3958.33	15.3222	3972.1	15.0569											4471.03	16.2384	4328.49	14.8025
3945.79	15.4707	3972.42	15.0561											4477.79	16.1142	4322.77	16.3932
3960.9	15.5275	3974.92	15.5455											4472.36	15.8184	4325.18	16.7029
3951.81	14.7465	3976.57	15.402											4475.96	16.3246	4331.58	15.8219
3956.34	15.3339	3980.47	15.4154											4479.79	16.3623	4334.85	16.2096
3954.26	15.0238	3981.83	15.4649											4483.31	15.5899	4324.68	15.8042
3957.19	14.9927	3981.79	15.6494											4481.63	15.5238	4330.26	15.4546
3964.13	15.3938	3982.59	15.5806											4484.98	15.6598	4341.77	15.7078
3955.61	14.8908	3983.39	15.4758											4485.21	15.602	4329.87	16.1631
3963.03	15.3715	3985.33	15.5258											4485.58	15.5346	4332.15	15.5247
3963.13	14.9375	3985.93	15.7358											4487.92	15.6856	4340.9	15.3427
3963.97	15.0369	3984.8	15.7227											4488.03	15.7691	4343.21	15.4185
3963.27	15.2552	3989.57	15.7485											4490.3	15.7432	4331.15	15.9056
3959.73	15.4369	3989.03	15.7215											4491.96	15.6982	4338.24	15.5025
3974.1	15.272	3989.57	15.9822											4490.11	15.6337	4345.9	15.1173
3971.04	15.7945	3990.87	16.0474											4494.73	15.8124	4340.06	16.8362
3971.18	14.9501	3994.96	16.059											4494.52	15.8618	4343.06	15.1899
3971.36	15.4894	3996.76	15.6545											4501.61	14.6525	4351.53	15.6093
3969.98	14.8505	3995.37	15.4152											4493.06	15.4932	4338.62	15.4831
3976.41	15.7287	3996.27	15.5744											4501.13	14.4456	4352.15	14.728
3976.07	14.5745	3996.45	16.3761											4500.37	14.5183	4348.22	14.7839
3974.48	14.7434	3998.48	16.8379											4502.53	14.5807	4346.63	15.0911
3971.41	14.9149	3997.1	17.4688											4503.12	14.6071	4352.92	15.9394
3979.46	14.9437	4003.98	17.8967											4504.29	14.5646	4353.14	14.6159
3978.78	15.073	4002.78	17.6746											4506.14	14.5345	4354.3	14.4608
3979.57	14.9234	4006.75	17.9624											4507.14	14.7427	4353.29	14.8847
3975.81	15.3388	4002.92	18.1068											4509.99	14.8412	4354.72	14.622
3985.68	15.4801	4005.34	19.0944											4509.07	14.6608	4355.52	14.8688
3981.03	15.4329	4003.25	20.6328											4510.9	14.5862	4359.45	14.8661
3984.18	14.7547	4008.38	21.0829											4511.6	14.5355	4356.32	14.7837
3982.18	14.969	4009.36	21.2197											4512.66	14.808	4361.81	14.6981
3986.12	14.8043	4008.42	21.1395											4514.77	14.7973	4361	14.8166
3984.41	14.7885	4012.56	21.7943											4516.21	14.6546	4360.57	14.9496
3983.22	15.2766	4012.71	21.9969											4514.84	14.8963	4364.53	14.8867
3987.8	14.8877	4014.23	22.1428											4518.72	14.8216	4362.13	15.0422
3990.73	15.1243	4015.92	22.0685											4518.22	14.8572	4366.59	14.9464
3994.05	15.0861	4017.2	22.1578											4519.9	14.8121	4363.78	14.9037
3989.48	15.0035	4016.94	22.2201											4521.75	14.8833	4368.46	15.1062
3992.89	15.1601	4016.37	22.1666											4523.05	15.2008	4369.26	15.1188
3994.24	14.8687	4018.85	22.5416											4526.57	15.2346	4368.17	15.0133
3992.49	15.2073	4020.8	22.4384											4525.88	15.1437	4374.31	15.1292
3993.17	15.2775	4020.61	22.5156											4527.61	15.1625	4371.19	14.9756
3994.61	15.1907	4022.43	22.5155											4527.62	15.2029	4374.91	15.0599
3999.07	14.9575	4023.02	22.7785											4529.46	14.9572	4373.04	15.2124
3994.31	15.33	4023.94	22.9024											4529.86	15.2701	4376.05	15.1001
4001.87	15.341	4026.32	23.038											4532.57	15.3503	4376.81	15.2025
3999.65	15.3626	4027.27	22.903											4536.41	14.5595	4377.57	15.292
4001	15.2694	4026.04	22.9341											4530.4	14.7149	4379.42	15.3468
4003.93	15.3543	4028.07	23.0966											4535.06	15.2851	4380.85	15.1533
4003.31	15.2976	4029.39	23.1334											4537.99	15.4147	4381.94	15.3328
4004.36	15.3561	4030.69	23.1428											4540.99	15.0257	4382.5	15.3237
4007.14	15.4743	4030.07	23.3986											4537.47	14.7934	4383.26	15.247
4007.52	15.2139	4032.27	23.3298											4542.7	15.5943	4385.04	15.2828
4008.1	15.0379	4033.99	23.5855											4542.31	15.4156	4386.88	15.6088
4009.03	15.3468	4035.98	23.7002											4547.41	15.4518	4387.79	15.535
4008.23	14.9952	4035.29	23.6068											4544.57	15.402	4389.12	15.4224
4009.99	15.2718	4035.84	23.5732											4551.14	15.0212	4389.17	15.4538
4013.07	15.3369	4036.61	23.6789											4548.74	14.871	4390.98	15.5785
4010.59	15.3522	4039.57	23.9559											4550.02	14.8999	4391.53	15.5716
4015.66	15.4725	4041.72	23.9231											4547.37	15.3772	4391.7	15.5748
4015.53	15.2475	4041.16	24.1795											4555.24	15.2015	4391.63	15.649
4014.81	15.4155	4045.04	24.2957											4552.28	15.5341	4391.8	15.6221
4018.91	15.5856	4043.58	24.2531											4555.92	15.1034	4397.31	15.8953
4019.46	15.2506	4043.67	24.4301											4551.59	15.3736	4397.57	15.7765
4018.22	15.4008	4046.39	24.5681											4561.26	15.3983	4397.22	15.6308
4021.56	15.445	4045.53	24.4454											4559.73	15.1889	4397.66	15.6402
4025.72	15.4066	4046.89	24.5909											4559.48	15.2561	4402.48	15.1664
4024.69	15.6736	4048.9	24.7368											4561.54	15.1808	4398.16	15.1875
4026.31	15.2566	4049.53	24.8852											4564.04	15.2108	4400.76	15.8466
4023.36	15.4989	4051.03	24.9956											4564.94	15.7377	4401.26	15.8786
4028.98	15.5445	4051.51	25.3517											4567.53	15.3639	4405.93	15.9977
4027.34	15.3204	4054.87	25.3205											4568.98	15.5097	4403.93	16.0935
4030.64	15.4628	4054.89	25.2325											4569.19	15.443	4407.16	16.0367
4031.97	15.7069	4055.21	25.3708											4570.57	15.4805	4408.55	16.0175
4030.36	15.5844	4056.26	25.6229											4572	15.5261	4407.53	16.0417
4034.22	15.7015	4059.32	25.7711											4572.36	15.6019	4413.36	15.5413
4033.5	15.7242	4059.94	25.7019											4572.06	15.5371	4409.73	16.0838
4034.43	15.9301	4060.23	25.6138											4575.48	15.7452	4414.25	16.09
4035.76	16.025	4060.74	25.9187											4577.15	15.5659	4413.16	16.2088
4038.58	15.7209	4062.24	26.1274											4578.08	15.7647	4412.59	16.1005
4038.22	15.7265	4064.13	26.1922											4578.59	15.7841	4415.76	16.3885
4039.94	15.8789	4064.42	26.1332											4579.87	15.7475	4417.99	16.489
4043.81	15.9401	4064.91	26.1514											4581.47	15.7573	4418.57	15.4168
4044.4	15.9452	4065.85	26.3358											4584.9	15.9044	4418.19	15.7446
4043.91	15.9461	4068.1	26.4397											4584.35	15.9063	4421.47	16.3144
4042.37	15.8671	4069.61	26.6791											4586.35	15.9798	4421	15.4354
4045.79	15.9818	4070	26.8267											4586.45	16.0247	4423.21	15.4293
4047.95	15.9547	4071.23	26.686											4589.85	16.2238	4419.83	16.5136
4050.28	16.0959	4086.32	23.8801											4593.87	15.7486	4431.01	15.8234
4049.42	16.2273	4087.01	19.1325											4593.46	14.6634	4421.9	16.2244
4049.64	15.9689	4082.61	17.6473											4590.61	14.8868	4426.48	16.5881
4052.12	16.1824	4080.47	17.1522											4594.72	14.8159	4436.54	15.0959
4053.08	16.2687	4078.51	16.7174											4594.06	14.9427	4426.83	14.1142
4053.96	16.2111	4081.49	16.1589											4596.48	14.9011	4427.71	15.5562
4055.35	16.1077	4080.36	15.5148											4591.96	16.1117	4430.26	15.6791
4054.76	16.0794	4082.95	15.6479											4606.17	15.2705	4434.97	15.8728
4057.14	16.3674	4083.89	15.6358											4595.99	14.7186	4433.59	15.8399
4059.12	16.3812	4085.6	15.7233											4599.69	16.2853	4435.53	15.9051
4058.45	16.3336	4085.16	15.9467											4608.18	15.2211	4434.06	15.9756
4060.81	16.3981	4088.58	16.0864											4604.52	15.0865	4438.77	16.0516
4061.78	16.6216	4086.89	16.1347											4602.57	14.9249	4444.5	15.3155
4065.4	16.6235	4093.09	16.2064											4606.94	15.219	4441.84	14.3346
4063.3	16.526	4091.86	16.1311											4611.52	14.8177	4436.37	15.9048
4063.38	16.5368	4092.21	16.2815											4608.55	14.9362	4446.71	14.6449
4066.13	16.6556	4095.63	15.5836											4609.81	15.3508	4445.72	14.4731
4068.32	16.8745	4095.82	14.9441											4615.64	14.9776	4443.05	14.4494
4069.91	16.9877	4093.86	14.7927											4612	14.6151	4443.02	15.8977
4072.31	16.1838	4096.65	14.6007											4615.08	14.7512	4451.25	14.6837
4071.84	16.9057	4098.41	14.8397											4613.85	14.3197	4446.01	14.5464
4073.93	16.8537	4098.14	14.8057											4616.41	15.1957	4449.84	14.5852
4074.12	17.014	4098.51	14.8818											4615.32	14.2638	4445.28	14.7573
4072.69	16.8892	4105.34	14.7052											4619.82	14.997	4454.89	16.0019
4077.48	16.556	4099.74	14.9586											4622.32	15.0573	4452.02	14.7571
4076.99	16.9453	4102.28	14.9461											4623.05	14.307	4453.67	14.9217
4077.51	17.0603	4106.26	14.6439											4620.71	14.8238	4450.38	15.3091
4080.07	16.1562	4103.15	14.8664											4624.54	14.7649	4460.87	15.0582
4079.27	17.0372	4107.07	15.1225											4626.68	14.9417	4456.21	14.6907
4082.24	16.2281	4109.65	14.8914											4624.2	14.8595	4457.73	14.993
4081.86	17.1781	4111.04	15.0298											4627.66	15.0998	4460.11	15.0271
4085.61	16.0424	4109.5	15.0512											4628.56	15.2768	4459.72	14.8331
4089.01	16.6014	4113.4	14.6239											4632.36	14.2247	4460.12	14.9603
4079.51	16.9113	4116.78	14.4883											4636.02	14.2842	4462.52	14.9208
4092.42	16.3915	4107.66	14.9781											4630.77	14.9022	4464.02	15.1364
4086.55	16.0696	4110.19	15.1741											4630.69	14.644	4467.66	15.239
4083.25	16.3332	4113.75	14.802											4639.89	14.6127	4466.21	15.0403
4084.7	15.9265	4118.18	15.2792											4635.18	15.1269	4466.9	15.1792
4094.42	16.6321	4116.97	14.8837											4642.67	14.1542	4469.34	15.296
4086.22	16.0953	4118.64	14.7223											4638.52	14.2391	4470.74	15.201
4094.45	15.8885	4119.73	14.9527											4642.33	14.9299	4469.51	15.3428
4098.19	16.1144	4118.5	15.0757											4641.04	14.5549	4472.13	15.4652
4088.98	16.5269	4120.59	14.6888											4641.83	14.5498	4474.24	15.2939
4104.92	15.592	4124.03	14.7736											4645.13	14.4452	4472.84	15.3387
4095.52	16.1791	4119.15	15.1713											4651.63	14.6094	4474.2	15.397
4100.29	16.4028	4128.45	14.2733											4648.27	14.408	4477.04	15.4473
4100.11	16.2124	4125.98	14.9641											4651.35	14.382	4476.72	15.5656
4093.55	16.196	4125.66	14.8287											4647.8	14.425	4479.86	15.5657
4102.34	15.7192	4125.88	14.6128											4649.7	14.6857	4479.4	15.541
4104.74	16.1022	4128.13	14.9761											4657.68	14.4773	4481.78	15.5616
4103.71	16.2156	4129.77	15.0435											4655.87	14.4621	4482.22	15.5169
4105.94	15.8379	4131.9	14.5117											4659.4	14.5949	4482.79	15.6545
4103.14	16.0983	4133.05	14.8034											4654.5	14.4924	4486.34	15.0674
4101.66	16.3058	4129.06	14.879											4659.12	14.4854	4484.36	14.5382
4113.58	15.9358	4137.04	14.8047											4658.09	14.617	4482.35	15.2615
4113.98	15.9987	4135.71	14.7847											4660.7	14.7823	4488.16	15.8412
4109.62	16.028	4139.15	14.8795											4665.46	14.6393	4490.57	15.1268
4103.15	15.9402	4134.04	14.9774											4665.86	14.7769	4486.76	15.4786
4108.56	15.9823	4134.7	14.5641											4667.09	14.5487	4490.95	16.1142
4115.91	15.6252	4136.93	14.954											4664.64	14.4039	4493.63	15.9903
4118.82	15.6561	4143.5	15.0505											4667.41	14.702	4497.03	15.6387
4119.4	15.8774	4138.01	14.9209											4670.13	14.6835	4490.43	15.4863
4114.55	15.5891	4149.8	14.4496											4671.58	14.8907	4500.27	15.8251
4115.79	15.5674	4139.81	15.125											4672.7	14.7489	4495.59	15.135
4117.7	15.2052	4146.7	14.7545											4674.47	14.6619	4498.58	15.0191
4122.19	15.3397	4143.04	15.1901											4675.52	14.8441	4497.86	14.9381
4119.74	15.6629	4152.11	14.7931											4675.9	14.7447	4498.54	15.024
4123.23	15.3529	4151.41	14.5857											4676.14	14.8336	4498.45	15.1416
4125.56	15.0289	4147.64	14.5701											4677.51	14.6552	4501.86	15.2345
4126.6	15.2359	4151.16	14.8405											4680.05	14.8761	4500.64	15.1666
4123.05	15.7956	4149.65	14.4948											4681.3	14.8105	4504.52	15.2539
4121.14	14.9197	4154.98	14.8012											4682.41	14.9185	4505.08	15.2416
4133.73	15.5119	4156.7	14.5003											4687.39	14.997	4506.87	15.5413
4127.36	15.3218	4153.99	14.7557											4686.76	15.029	4507.97	15.4442
4126.82	15.6478	4159.73	14.7938											4690.36	14.9012	4507.09	15.2968
4130.33	15.1782	4158.57	14.848											4687.41	15.0471	4508.51	15.476
4132.27	14.8732	4164.94	14.7575											4692.25	15.0892	4510.66	15.5958
4132.01	15.323	4160.96	14.8867											4692.64	14.934	4512.58	15.6672
4134.33	15.2685	4163.56	14.8871											4694.99	14.891	4510.57	15.5319
4137.05	15.2947	4163.08	14.7051											4695.69	15.1075	4515.43	15.6052
4135.17	15.8166	4166.27	14.9383											4697.86	15.17	4515.89	15.6553
4135.71	15.2615	4165.58	14.9864											4699.65	14.7173	4517.2	15.6271
4142.45	15.1613	4169.35	15.0803											4697.18	15.0154	4517.36	15.6809
4143.11	15.6565	4170.06	14.8657											4703.99	14.7251	4517.83	15.6969
4143.1	15.4615	4168.13	15.143											4703.87	15.2317	4519.38	15.7826
4141.44	15.2268	4170.94	14.9354											4706.14	14.9029	4519.68	15.7783
4145.03	14.9063	4168.13	14.9509											4706.44	15.184	4524.07	16.0053
4144.05	14.9836	4172.6	15.0157											4709.63	14.6951	4524.86	15.9813
4144.81	15.0483	4173.8	14.9953											4709.04	15.1929	4525.89	16.0279
4142.93	15.3277	4171.73	15.0395											4716.76	15.0859	4525.87	15.9295
4148.58	15.0482	4174.17	14.8703											4709.35	14.819	4526.97	16.1505
4151.25	15.4102	4176.17	15.0176											4716.81	14.5166	4528.62	16.1764
4151.28	15.1145	4179.21	15.334											4716	14.7912	4529.24	16.2264
4149.33	15.0582	4181.13	15.2298											4718.1	15.0298	4531.95	16.2788
4150.61	15.13	4177.93	15.3345											4718.63	14.984	4533.48	16.1586
4153.67	15.0007	4183.31	15.1315											4720.44	15.019	4533	16.3744
4153.5	15.1874	4183.16	15.3018											4721.13	14.9047	4539.49	15.3704
4154.97	14.8507	4185.06	15.4458											4723.76	15.0544	4532.46	16.0881
4157.44	14.7325	4186.71	15.5579											4726.52	15.0324	4536.37	16.3971
4154.38	14.9594	4191.76	15.0893											4727.32	14.9656	4543.23	15.351
4157.91	15.3537	4185.81	15.4802											4728.08	15.1818	4533.37	15.581
4166.31	14.7057	4193.12	15.0101											4732.33	14.7523	4541.01	16.6347
4158.78	15.1397	4189.04	15.5595											4728.77	15.067	4541.4	16.6045
4165.68	14.9305	4190.22	15.4842											4732.4	15.2831	4548.04	16.2012
4162.93	15.254	4198.82	15.2043											4739.71	14.709	4542.6	14.9447
4165.62	14.9055	4190.39	15.6037											4735.45	14.5196	4543.36	15.164
4164.65	15.1373	4200.23	15.1296											4733.87	15.3082	4546.3	15.282
4166.7	14.7144	4189.14	15.469											4737.66	15.2774	4551.01	15.1421
4172.29	14.9239	4197.63	15.9217											4738.88	14.8777	4546.92	15.1746
4169.96	14.8963	4200.64	14.8203											4746.03	14.854	4553.14	15.4357
4170.55	14.9773	4201.73	14.8153											4737.63	15.1587	4553.1	14.4146
4174.55	14.9009	4198.9	15.0983											4748.52	14.6682	4550.72	14.5175
4172.51	14.898	4207.42	15.5254											4741.45	14.359	4552.4	14.5768
4172.24	15.1286	4204.41	15.267											4746.54	14.5893	4553.74	14.6365
4175.97	14.4925	4196.62	15.1822											4745.94	15.1649	4555.82	14.7348
4171.58	14.8018	4209.99	14.8048											4751.38	14.6499	4556.65	14.8992
4179.48	15.0761	4200.42	15.0093											4750.83	14.542	4559.02	14.9685
4177.52	15.0453	4210.47	15.2717											4747.49	14.7301	4558.57	15.2378
4174.88	14.7679	4207.52	14.8781											4753.48	15.5476	4565.36	15.0848
4180.86	15.2259	4211.22	14.8996											4755.36	14.6999	4561.68	14.8651
4184.68	14.6296	4209.25	14.8876											4755.65	14.8918	4564.73	15.0405
4180.27	14.8535	4211.01	15.0674											4753.05	14.6996	4559.84	15.001
4179.11	14.9461	4212.78	15.0616											4759.16	15.0021	4568.23	14.9956
4183.13	14.9181	4215.23	14.8655											4758.21	14.7019	4567.73	16.2884
4188.36	14.801	4212.93	14.7575											4757.53	14.6388	4569.17	14.9498
4184.78	14.6114	4215.25	14.816											4761.65	14.7043	4565.31	14.5771
4189.85	14.8758	4214.67	14.6307											4762.52	14.8928	4569.81	14.6807
4187.65	14.8124	4219.51	15.6375											4763.38	14.7937	4570.94	15.5252
4191.54	14.674	4218.33	14.7063											4764.1	14.8127	4569.51	14.8338
4189.24	14.925	4219.63	14.6144											4766.67	14.8984	4576.29	14.3877
4195.87	14.5366	4217.58	15.3343											4769.17	15.0221	4575.79	15.023
4191.62	14.8702	4223.31	14.958											4769.8	14.8258	4575.08	14.6928
4191.92	15.003	4219.58	15.4974											4770.85	15.0622	4574	14.9146
4195.02	15.1058	4228.57	14.9099											4775.97	15.0569	4582.33	14.8165
4199.28	15.0747	4225.3	15.0362											4773.09	14.8628	4578.69	14.4088
4194.43	14.8697	4225.19	15.0123											4772.57	14.8803	4579.3	14.5499
4199.06	14.9741	4229.77	14.9409											4775.46	15.1874	4577.14	14.52
4198.88	14.7302	4230.13	14.8745											4777.71	15.008	4583.05	14.5525
4199.03	14.448	4229.52	15.1037											4779.51	15.1031	4589.58	14.7006
4201.81	15.0031	4231.54	15.1495											4779.9	15.1464	4579.56	14.8812
4203.68	14.6191	4234.29	15.2096											4780.1	15.1752	4581.48	14.8177
4206.43	15.3173	4231.39	15.0625											4781.89	15.1881	4587.09	14.589
4207.35	14.6855	4234.14	14.9943											4783.71	15.2168	4588.33	14.2212
4206.01	14.8999	4236.4	15.2377											4784.99	15.2416	4587.23	14.4526
4206.49	15.2228	4237.77	15.2335											4785.02	15.066	4589.62	14.3381
4208.95	15.3563	4239.14	15.2756											4786.27	15.3141	4589.25	14.4907
4212.18	15.2175	4240.21	15.2644											4791.07	15.4992	4586.47	14.4855
4209.86	14.6573	4240.46	15.4106											4793.94	15.31	4589.84	14.4494
4214.42	14.3857	4239.86	15.3154											4791.69	15.3659	4592.78	14.5566
4211.14	14.4885	4245.69	15.1651											4795.28	15.6012	4595.8	14.5868
4212.72	15.3368	4244.68	15.3522											4797.04	15.6023	4594.43	15.0817
4216.24	14.836	4244.5	15.308											4797.13	15.366	4598.79	14.7246
4220.52	14.8428	4246.3	15.2383											4797.05	15.4298	4598.8	14.4171
4215.67	15.3849	4248.61	15.4867											4797.88	15.7933	4596.19	14.539
4219.08	14.6596	4249.8	15.3769											4800.76	15.7767	4599.73	14.4454
4225.24	14.9864	4250.67	15.462											4800.86	15.6343	4600.27	14.537
4222	14.8237	4249.63	15.4019											4805.66	15.5236	4600.31	14.6449
4221.05	14.8659	4252.86	15.6505											4799.71	15.613	4603.68	14.4745
4223.03	14.5909	4258.42	15.65											4808.47	15.6952	4603.25	14.3946
4223.33	14.7748	4257.39	15.6294											4807.47	15.8862	4607.87	14.5712
4228.77	14.7432	4252.4	15.6229											4808.77	15.8639	4607.87	14.6761
4227.55	14.7946	4256.77	15.6313											4811.36	15.852	4608.87	14.6648
4229.67	14.2647	4259.49	15.5269											4814.67	15.7798	4610.32	14.6247
4228.2	14.3599	4257.34	15.4897											4812.53	15.8907	4610.22	14.6365
4234.86	14.7144	4260.43	15.7094											4815.07	15.9444	4611.23	14.5809
4230.03	14.6695	4264.97	15.4136											4818.33	15.4977	4612.2	14.6233
4231.94	14.9011	4261.01	15.6338											4818.05	15.4163	4614.78	14.6684
4238.02	14.7096	4266.26	15.4725											4819.81	16.0828	4613.83	14.7553
4236.71	14.6565	4266.62	15.5783											4825.12	15.6992	4617.06	14.8648
4237.79	14.7551	4267.41	15.5702											4821.93	15.7979	4617.65	14.716
4240.28	14.531	4266.63	15.4703											4825.34	15.9927	4616.96	14.814
4236.63	14.7034	4269.4	15.7076											4826.05	15.4592	4620.03	14.8118
4239.25	15.0513	4266.01	15.7196											4827.35	15.6608	4622.49	14.775
4242.72	14.7153	4272.44	15.8537											4826.82	16.3102	4621.34	15.0879
4242.95	14.9715	4274.88	15.8208											4831.18	15.5676	4624.75	14.7337
4244.79	14.8299	4271.17	15.5862											4831.78	15.3326	4624.37	14.8691
4244	14.6612	4276.68	15.7426											4830.5	15.2476	4626.52	14.8256
4246.48	14.8084	4276.72	15.6125											4834.97	15.6092	4630.7	14.8604
4243.88	14.6698	4275.94	15.8741											4835.01	15.4819	4627.2	14.936
4249.46	14.9648	4277.07	15.6512											4837.51	15.6846	4629.39	14.9001
4250.34	14.9055	4278.43	15.6501											4840.53	15.5196	4629.89	15.185
4250.28	15.0672	4281.79	16.0086											4840.7	15.5223	4633.2	15.0355
4252.73	14.8408	4280.71	15.9779											4843.01	15.489	4633.34	14.7376
4251.46	14.9558	4281.53	15.932											4841.24	15.8265	4631.18	14.9442
4249.83	14.8509	4284.15	16.0466											4842.6	15.6932	4635.64	15.2119
4254.95	15.0715	4286.42	15.9328											4844.87	15.5663	4639.15	15.0258
4256.12	15.0271	4283.82	15.9703											4845.91	15.5346	4634.42	14.9912
4257.28	15.0901	4292	15.3639											4846.05	15.3008	4637.34	14.8827
4259.08	15.1864	4283.16	15.7316											4848.66	15.6692	4639.88	15.0175
4256.77	15.171	4289.12	16.1077											4849.88	15.5553	4639.14	15.2697
4262.23	15.2072	4294.77	16.0657											4854.54	15.72	4645.11	15.1952
4266.45	15.0138	4293.45	15.3558											4849.03	15.5597	4641.66	15.0108
4257.53	15.0382	4295.44	15.3358											4853.8	15.5349	4644.98	15.3469
4263.81	15.0841	4291.68	15.9068											4854.08	15.8143	4644.64	15.1468
4265.99	15.1012	4299.15	15.4195											4857.61	15.7556	4645.45	15.247
4265.68	15.1959	4295.72	15.2511											4856.16	15.5697	4649	15.3196
4266.19	15.2814	4292.33	15.8523											4858.19	15.8867	4653.31	15.0256
4269.47	15.3175	4304.58	15.6476											4860.99	15.5742	4649.47	15.2323
4267.7	15.2209	4298.01	15.2891											4862.72	15.9194	4650.17	14.7545
4270.55	15.4097	4298.12	15.4107											4863.29	15.9036	4652.55	15.1372
4269.28	15.3209	4302.3	15.7228											4865.76	15.8862	4654.55	14.9249
4273.22	14.5768	4298.1	15.3451											4866.45	15.741	4655.76	15.211
4271.48	15.1903	4301.95	15.7254											4866.67	15.9075	4655.21	15.2423
4273.16	15.4099	4302.34	15.7653											4870.3	15.7968	4655.84	14.751
4277.38	15.215	4307.46	16.1045											4870.01	16.0658	4656.06	15.2665
4274.83	15.1473	4306.38	15.4006											4872.33	16.0555	4661.87	15.0941
4278.68	15.6779	4307.27	15.4969											4871.33	15.8153	4661.78	15.0797
4277.83	15.5241	4309.36	15.624											4870.4	15.9081	4661.7	15.5084
4280.84	15.1099	4308.92	15.5532											4873.83	15.9715	4661.73	15.159
4278.96	15.4687	4310.7	15.7151											4874.45	15.925	4662.62	14.8439
4278.38	15.4044	4313.17	15.6942											4876.5	15.9126	4666.54	15.0091
4283.49	15.8496	4316.59	15.6026											4878.74	16.0839	4663.78	14.8753
4284.43	15.8289	4311.98	15.532											4881.25	16.1644	4666.58	15.1184
4287.12	14.8864	4316.39	15.9142											4881.65	16.1078	4667.07	15.1989
4285.83	15.481	4316.43	15.8085											4882.39	16.1355	4666.98	15.1064
4286.89	15.3953	4315.37	15.7441											4884.52	16.162	4671.68	15.265
4289.17	15.6936	4320.6	15.9604											4887.18	16.3394	4670.06	15.2651
4288.3	15.0224	4321.05	15.788											4889.16	16.4846	4668.91	15.2674
4289.46	16.0145	4321.46	15.8918											4891.1	16.4722	4675.69	15.2273
4293.32	14.9233	4322.95	15.9833											4889.28	16.4718	4672.13	15.1995
4294.57	15.7581	4325.71	15.8735											4892.65	16.4506	4673.02	15.2124
4291.69	14.8041	4325.4	15.8958											4892.58	16.4963	4678.87	14.9174
4297.84	14.8811	4328.02	16.0066											4895.43	16.5664	4675.64	15.2513
4294.26	14.6242	4325.84	15.9696											4897.21	16.5431	4678.14	14.4254
4297.06	14.7013	4329.52	15.9938											4898.44	16.5542	4678.51	14.5752
4297.02	15.2316	4330.2	15.7432											4899.24	16.7644	4676.83	14.4967
4296.61	15.1102	4332.62	15.9568											4901.29	16.6779	4680.5	15.448
4304.99	15.0054	4328.99	16.0333											4904.32	15.8315	4684.36	15.5037
4299.58	15.3205	4333.45	16.1313											4903.03	15.5196	4685.25	14.5885
4302.55	14.9353	4333.7	16.2446											4903.9	15.5943	4682.35	15.3131
4305.05	14.841	4339.05	16.1475											4900.82	16.3982	4685.63	14.6464
4302.47	14.76	4337.73	16.057											4906.77	16.8191	4688.08	14.8576
4305.86	15.0329	4339.28	16.032											4907.75	16.836	4687.96	14.5839
4306.52	15.9659	4336.64	15.8737											4909.29	16.8925	4685.26	15.3944
4312.15	14.9911	4342.87	15.951											4910.36	16.9836	4692.83	15.722
4311.13	14.9292	4341.96	16.0296											4913.18	16.9313	4694.05	15.0404
4311.86	14.9771	4344.98	15.9277											4914.68	15.5946	4693.08	14.7414
4313.63	15.0093	4340.32	15.9026											4912.69	15.6594	4693.78	14.785
4312.98	14.9419	4345.75	16.249											4913.22	15.597	4695.95	14.5845
4313.8	15.1693	4348.26	15.8518											4917.19	15.827	4696.77	14.7462
4317.14	14.9694	4349.37	15.9702											4918.34	15.7364	4697.89	14.6196
4317.95	15.1358	4345.13	16.0543											4919.03	15.567	4699.38	14.7145
4317.69	15.315	4350.67	16.3032											4922.24	15.9167	4700.85	14.902
4319.46	15.1466	4348.72	16.2781											4924.96	15.7634	4702.2	14.5889
4318.61	15.2764	4354.63	16.0852											4922.87	15.7328	4700.93	14.9052
4320.85	15.2704	4351.43	16.1065											4925.89	15.5479	4703.66	14.8115
4323.58	15.1662	4354.03	16.0199											4925.7	16.0228	4705.69	14.7672
4324.05	15.2642	4357.01	16.0471											4929.72	15.9652	4704.38	14.8275
4324.97	15.2237	4355.47	16.0215											4929.6	16.081	4706.69	14.9215
4324.41	15.1864	4357.7	16.1426											4931.28	16.1002	4708.63	14.7602
4327.67	15.373	4357.75	16.0146											4932.27	15.6163	4706.96	14.8769
4328.96	15.1831	4358.63	16.0975											4935.39	15.952	4711.45	15.0495
4330.1	15.418	4362.86	15.8805											4934.98	15.9308	4712.05	15.0151
4330.47	15.274	4361.37	15.8249											4937.78	15.5127	4711.27	14.9455
4329.22	15.0231	4365.61	16.0761											4934.23	15.7015	4712.41	14.9366
4334.13	15.4177	4361.2	15.9108											4942.33	15.7601	4715.09	14.8504
4334.56	15.3875	4368.59	15.9384											4940.7	15.5096	4715.24	15.0978
4333.72	15.4966	4361.83	16.0579											4942.25	15.5635	4716.8	15.1263
4337.46	15.5757	4369.54	15.7375											4943.05	15.5374	4717.09	15.1159
4337.85	15.5278	4367.43	16.1877											4943.49	15.5733	4720.94	15.2106
4338.91	15.3893	4368.2	16.2006											4944.39	15.6396	4720.51	15.3312
4340.28	15.5543	4370.62	16.1278											4946.51	15.7269	4723.75	15.1872
4341.52	15.513	4373.79	15.7737											4948.6	15.6128	4724.11	15.1401
4341.4	15.6091	4372.33	15.9951											4948.67	15.7683	4724.43	15.3235
4340.5	15.5856	4375.12	16.2257											4949.85	15.7714	4727.1	15.2748
4345.36	15.5647	4376.44	16.0737											4952.2	15.7621	4725.5	15.3582
4341.49	15.5145	4378.14	15.9859											4952.68	16.0995	4728.89	15.4399
4347.56	15.4108	4374.88	16.0044											4952.75	15.8767	4729.88	15.3814
4344.55	15.5021	4381.21	16.0175											4955.5	15.8573	4731.56	15.426
4349.18	15.4933	4382.5	15.6806											4953.52	16.2299	4731.07	15.4133
4348.14	15.6916	4379.54	15.9961											4958.93	16.386	4731.32	15.4424
4351.04	15.5627	4385.92	16.0813											4959.16	16.0301	4734.23	15.3626
4351.68	15.7278	4381.09	16.0272											4959.89	16.0172	4733.63	15.533
4354.4	15.6666	4386.53	15.8442											4961.33	15.9905	4736.54	15.6559
4356.85	15.6781	4387.1	16.1176											4962.14	16.1285	4738.85	15.5963
4355.42	15.4059	4388.7	15.9514											4965.47	16.2302	4739.38	15.636
4354.9	15.7204	4390.52	16.1422											4965.49	16.2096	4738.78	15.6864
4358.11	15.8352	4390.91	16.0104											4968.22	16.291	4741.1	15.6735
4356.86	15.3775	4391.56	16.2554											4966.93	16.1829	4740.86	15.6422
4359.23	15.7166	4389.85	15.8942											4971.25	16.2682	4743.64	15.8634
4359.96	15.6281	4393.81	15.979											4971.91	16.3317	4744.55	15.8839
4361.46	15.7739	4396.34	16.2421											4971.27	16.1164	4746.1	15.8886
4363.1	15.6496	4393.86	16.008											4973.61	16.328	4745.56	15.7887
4363.57	15.8436	4396.62	16.1566											4974.51	16.3699	4747.49	15.951
4362.91	15.8924	4398.98	16.0833											4976.6	16.369	4748.99	15.8352
4366.68	15.9114	4401.51	16.0478											4979.8	16.4571	4751.12	15.9409
4367.49	15.9128	4398.77	16.1659											4980.78	16.3239	4753.61	16.0216
4370.16	15.9522	4401.15	16.1957											4980.2	16.3108	4752.12	15.753
4368.92	15.6974	4402.22	16.0214											4980.08	16.4339	4754.65	16.1022
4366.89	15.8581	4400.5	16.2621											4980.98	16.4784	4752.24	15.8123
4371.55	15.9379	4407.17	16.211											4982.04	16.3953	4759.4	15.4727
4374.44	15.8404	4404.64	16.1592											4985.75	16.6284	4753.61	15.5154
4373.39	15.2441	4405.18	16.3061											4987.02	16.5049	4762.62	15.3483
4378.1	15.4236	4411.19	16.268											4986.81	16.3949	4755.48	15.7073
4372.11	15.6542	4407.02	16.2681											4988.76	16.5584	4757.06	15.7619
4380.77	15.4258	4410.48	16.1609											4989.36	16.558	4760.33	16.0638
4372.84	16.0191	4411.93	16.1178											4991.52	16.5831	4760.78	15.4895
4381.22	16.1263	4413.98	16.2707											4990.43	16.4324	4765.65	15.9446
4379.17	15.5145	4418.05	15.9805											4991.55	16.3543	4765.07	16.0815
4385.35	15.6854	4408.45	15.8762											4994.05	16.4801	4764.75	15.6974
4380.6	15.3399	4416.59	16.3277											4994.55	16.6197	4762.97	15.806
4382.02	15.8616	4416.22	16.3823											4996.66	16.5756	4767.78	15.4963
4382.49	15.7058	4417.29	16.1772											4997.99	16.6399	4767.78	15.1532
4384.38	15.3603	4416.77	16.4524											4998.93	16.6494	4770.18	16.2021
4385.37	15.3515	4419.57	16.3827											5003.35	16.7766	4771.22	15.3449
4386.91	15.4732	4422.58	16.3322											5004.77	16.6591	4769.89	15.8097
4384.7	15.8589	4423.21	16.3006											5004.9	16.711	4774.95	15.855
4394.16	15.9871	4423.55	16.4224											5006.19	16.9417	4771.33	15.6539
4391.71	15.6254	4426.38	15.6291											5006.07	16.8348	4779.62	15.6957
4389.09	15.8763	4427.21	15.9965											5009.51	16.9043	4775.66	15.6974
4396.65	15.7016	4418.2	15.7491											5010.34	17.028	4776.3	15.6204
4393.5	15.6609	4427.55	16.5424											5011.33	16.8737	4776.21	15.4495
4396.75	15.4965	4431.31	16.4015											5012.97	16.7541	4777.26	15.5425
4398.85	15.8179	4430.86	15.386											5011.67	16.8599	4779.98	15.5628
4402.86	15.7628	4434.2	16.3898											5013.63	16.8757	4780.05	16.1465
4399.55	15.7024	4429.96	16.0469											5016.17	16.955	4784.01	15.289
4400.29	15.5836	4432.16	15.8519											5015.64	17.04	4785.13	15.3054
4401.29	15.6892	4439.28	15.1424											5019.19	16.8723	4785.8	15.4368
4401.64	15.634	4430.73	16.3474											5019.62	17.028	4782.26	15.2999
4407.11	15.7405	4441.59	16.0015											5020.55	16.9635	4788.28	15.7657
4404.15	15.7739	4441.67	15.9997											5024.62	17.0682	4791.18	15.3467
4405.8	15.8729	4436.5	15.8642											5023.89	17.0549	4788.51	15.4436
4407.56	15.7107	4444.41	15.3959											5023.04	17.187	4790.41	15.4975
4407.52	15.6788	4436.2	15.8265											5026.05	17.2339	4792.01	15.4579
4409.35	15.9045	4451.56	16.0659											5026.71	17.1699	4793.93	15.6645
4410.56	15.7614	4438.87	16.3231											5028.55	17.1099	4794.74	15.4874
4411.11	16	4450.94	15.3096											5030.68	17.1236	4799.05	15.5395
4413.25	15.833	4446.52	15.4601											5028.69	17.1868	4795.21	15.7195
4411.53	15.8827	4449.89	15.7257											5033.72	17.4548	4795.69	15.7259
4415.08	15.8477	4449.11	15.6106											5033.08	17.3659	4800.59	15.7166
4415.9	15.7203	4451.25	15.7604											5037.06	17.1784	4800.81	15.6616
4418	16.0132	4453.25	15.7612											5035.74	17.3262	4801.82	15.7719
4416.81	15.9829	4455.08	15.608											5038.56	17.5422	4801.59	15.8513
4418.57	15.8115	4452.08	15.7852											5040.01	17.4184	4804.77	15.6468
4416.96	15.9106	4456.35	15.497											5052.64	14.9922	4803.96	15.531
4421.06	16.0914	4456.42	15.7621											5041.81	15.088	4804.71	15.7232
4421.2	16.1096	4458.89	15.5732											5043.26	14.8229	4806.94	16.0308
4421.87	15.7867	4460.78	15.4253											5048.45	14.7761	4806.12	15.7601
4424.23	16.2116	4455.22	15.6771											5043.88	15.24	4810.65	15.9024
4425.79	16.1545	4464.1	16.047											5043.01	15.0765	4811.43	15.8794
4428.89	16	4463.23	15.4131											5049.22	14.918	4812.09	15.7905
4427.53	16.1552	4462.44	15.764											5049.72	14.8604	4812.39	15.8535
4431.49	15.9635	4464.29	15.4806											5046.31	15.0395	4815.04	16.0335
4428.68	16.4562	4468.13	14.6142											5055.1	15.0634	4815.5	16.0501
4435.8	16.3109	4464.92	15.7397											5053.04	14.9073	4815.06	16.1894
4433.79	16.0071	4465.05	15.6521											5057.03	15.1561	4817.91	16.1723
4434.25	16.1209	4464.31	15.7665											5055.2	15.1305	4818.28	16.1754
4438.09	15.8353	4470.44	14.8777											5061.38	15.2361	4820.2	16.1568
4434.67	16.3943	4473.88	15.5269											5059.84	14.8518	4820.43	16.134
4437.79	16.0064	4463.96	15.598											5060.75	15.0121	4821.66	16.2437
4438.12	16.4009	4477.56	14.7481											5063.17	15.033	4823.96	16.4008
4440.91	15.9881	4474.47	15.8735											5066.47	14.4717	4825.77	16.3044
4444.1	15.8496	4473.83	15.644											5063.12	15.0312	4825.32	16.3611
4440.53	16.5063	4476.58	15.5907											5066.99	14.9789	4824.95	16.3138
4444.55	16.0477	4480.81	15.3438											5070.77	14.9	4827.71	16.5114
4444.95	15.9698	4472.39	15.1338											5067.07	14.705	4830.03	16.4768
4446.62	15.7736	4478.77	15.3416											5070.48	14.6838	4832.1	16.6044
4445.41	15.6602	4484.34	15.2925											5072.9	15.3483	4832.45	16.5345
4445.93	16.2465	4472.23	15.3152											5075.53	14.6046	4832.63	16.4388
4449.11	16.1803	4492.69	14.3482											5073.72	15.3106	4834.8	16.6944
4450.98	15.9649	4482.62	15.5608											5078.75	15.1002	4837.02	16.6703
4450.19	16.2282	4483.56	14.8854											5078.93	15.0407	4836.39	16.7251
4452.44	16.1285	4486.37	14.9108											5076.88	14.9585	4838.34	16.8139
4455.04	15.7335	4487.24	15.4997											5084.8	14.9345	4837.63	16.6956
4453.44	15.8918	4488.1	14.3745											5084.37	14.7617	4841.31	16.6996
4453	15.803	4497.18	15.2794											5083.17	14.851	4841.21	16.9396
4458.53	15.7056	4482.14	14.4335											5082.12	15.43	4842.18	16.8321
4454.66	15.9698	4496.7	14.8543											5089.3	14.8519	4841.95	16.8132
4462.63	16.011	4482.92	15.3538											5088.34	14.6937	4844.3	16.9084
4456.59	15.6313	4496.69	14.2166											5088.19	14.9155	4846.22	17.0841
4460.49	16.0743	4496.25	14.9749											5088.95	14.5864	4851.38	16.6044
4460.08	16.081	4489.34	14.3385											5091	14.7843	4848.5	15.5971
4463.09	15.9604	4502.36	15.1064											5088.69	15.0033	4848.79	15.4189
4465.85	15.7419	4499.67	15.1007											5097.38	14.896	4850.86	15.6064
4465.68	15.9168	4489.68	15.036											5096.94	14.9171	4843.71	15.9643
4462.59	15.9919	4509.69	14.5147											5094.45	14.8963	4855.6	16.6224
4466.45	15.942	4499.51	15.3901											5100.44	14.8541	4852.96	15.5974
4468.19	16.0972	4502.85	14.2611											5098.79	15.072	4853.19	15.8621
4467.18	16.3083	4503.36	14.2952											5099.77	14.772	4855.46	15.861
4471.27	15.8597	4503.52	14.8528											5101.09	15.03	4855.98	15.6567
4471.18	16.1235	4505.8	14.4431											5102.94	14.952	4859.05	15.7997
4473.53	16.0788	4505.85	14.2772											5104.56	15.0572	4859.26	15.7177
4474.35	15.8135	4504.54	14.926											5106.05	15.0559	4857.62	15.7938
4473.05	15.8904	4512.54	14.4885											5105.71	15.1892	4859.66	15.8235
4473.89	15.9277	4510.13	14.3866											5107.26	15.0871	4861.91	15.8104
4478.12	15.9823	4510.71	14.2397											5108.77	15.1685	4864.77	15.8689
4476.97	16.0372	4512.6	15.3398											5110.36	15.2297	4862.75	15.2863
4479.25	16.1553	4512.47	14.4176											5112.89	15.1878	4864.83	15.9685
4480.09	15.8916	4513.87	14.4547											5112.94	15.3615	4864.14	15.8634
4481.77	16.1956	4513.39	14.6377											5116.56	15.3202	4868.12	16.0705
4482.62	16.1322	4519.34	14.6405											5115.33	15.3332	4868.87	15.6076
4487.37	16.2227	4516.69	14.7076											5117.94	15.2986	4867.75	15.5088
4485.66	16.2056	4520.46	14.7328											5118.35	15.3797	4870.52	15.4975
4487.03	15.9802	4520.72	14.8106											5120.88	15.523	4871.49	15.7848
4485.56	16.0485	4522.28	14.7861											5120.34	15.3894	4867.95	16.0206
4487.17	16.0589	4523.47	14.8064											5123.51	15.5295	4872.19	16.0366
4489.33	16.2691	4522.2	14.5498											5122.69	15.3786	4875.19	15.6344
4489.06	16.2434	4529.23	14.702											5124.89	15.6213	4877.36	15.8111
4494.01	16.471	4519.93	14.5075											5127.79	15.5265	4876.86	15.3326
4494.64	16.2544	4525.87	14.8166											5128.29	15.6381	4876.19	15.9984
4493.84	16.3467	4530.15	14.6229											5129.41	15.5553	4878.07	15.5981
4495.86	16.2008	4534.23	14.6881											5129.4	15.4227	4878.65	15.7435
4497.12	16.3472	4528.49	14.8569											5130.41	15.5053	4880.49	16.0954
4498.22	16.1444	4532.31	14.821											5133.58	15.6269	4886.15	15.9617
4496.8	15.6274	4531.76	14.6175											5133.33	15.719	4882.86	15.6217
4501.67	16.3716	4536.06	14.8474											5137.18	15.9179	4886.29	16.0205
4499.22	16.3969	4533.58	14.8672											5138.49	15.7374	4883.72	15.8812
4508.01	15.4239	4537.12	15.1046											5138.92	15.8419	4886.44	16.1187
4499.49	16.2132	4538.36	14.8149											5141.7	15.8092	4886.67	15.9827
4506.11	16.355	4540.66	14.9765											5142.58	16.0321	4888.98	15.6681
4510.84	15.7927	4540.28	14.509											5144.46	15.9087	4888.88	15.9646
4503.28	16.2533	4545.27	14.7768											5146.29	16.123	4890.42	16.0552
4507.69	16.4151	4541.55	14.6892											5147.68	15.9965	4895.02	16.212
4509.89	16.4659	4541.08	14.5765											5147.79	15.8475	4895.95	15.9633
4511.99	16.5853	4546.23	14.9157											5150.52	16.0505	4895.2	15.9555
4513.13	16.4896	4545.03	14.9029											5151.45	15.9791	4896.56	15.9751
4514.85	15.6949	4550.41	14.8216											5153.39	16.0356	4897.79	15.8607
4513.3	16.5426	4546.21	14.8535											5156.69	16.0121	4896.54	15.8713
4519.84	15.9041	4554.63	14.6572											5154.24	15.9229	4898.44	16.0429
4516.78	15.2049	4550.9	14.5915											5157.38	16.0676	4903.86	15.9785
4518.84	15.1689	4549.66	14.8417											5157.01	16.0956	4903.45	16.1243
4517.53	15.297	4554.04	14.6464											5158.8	16.001	4903.85	15.9796
4519.34	15.806	4556.42	15.094											5163.2	16.1268	4903.22	16.1369
4518.91	15.6136	4553.7	14.7226											5162.51	16.1212	4906.18	16.1077
4521.18	16.9051	4555.93	14.9848											5166.95	16.3278	4906.42	16.2615
4524.53	16.704	4556.35	14.7799											5167.8	16.2585	4908.98	16.326
4526.2	16.3806	4561.36	14.7601											5167.27	16.2802	4909.68	16.2819
4521.34	15.8464	4560.37	14.5087											5171.37	16.13	4909.89	16.3006
4529.59	15.6889	4564.5	14.4722											5171.47	16.3057	4911.02	16.3671
4527.72	15.5651	4559.43	14.5608											5175.41	16.2619	4911.35	16.393
4528.19	15.5456	4566.44	14.9727											5175.66	16.2497	4914.97	16.4337
4530.41	15.4441	4566.9	14.4677											5173.26	16.0352	4914.6	16.4049
4532	15.5844	4563.48	14.4936											5177.36	16.1691	4916.79	16.3551
4533.53	16.6042	4567.25	14.7538											5178.03	16.2889	4919.31	16.4139
4538.19	15.6355	4565.57	14.8478											5178.91	16.2537	4921.9	16.36
4537.3	15.4658	4561.18	14.4403											5182.23	16.3241	4919.28	16.5858
4536.34	15.5801	4567.65	14.5687											5183.29	16.2391	4923.78	16.5457
4533.67	16.1308	4575.44	14.6934											5183.83	16.1359	4922.07	16.5287
4537.29	15.6311	4569.66	14.6404											5183.03	16.1726	4924.39	16.4664
4539.38	15.3796	4576.21	14.3458											5187.49	16.2145	4924.14	16.5299
4539.36	15.7961	4573.05	14.5949											5186.06	16.3018	4928.75	16.4409
4539.85	15.6347	4572.31	14.6135											5189.44	16.3452	4923.39	16.6367
4537.89	16.309	4574.23	14.5167											5190.73	16.504	4928.77	16.5114
4541.16	15.714	4576.5	14.5648											5192.07	16.2915	4929.99	16.6154
4539.27	15.4334	4577.97	14.567											5192.54	16.3071	4931.45	16.6862
4545.61	15.1243	4577.24	14.5019											5192.5	16.3662	4931.63	16.535
4556.44	15.692	4580.98	14.619											5196.29	16.4997	4930.69	16.7487
4535.96	15.5978	4584.35	14.5748											5196.4	16.3815	4935.01	16.743
4548.84	14.4888	4583.59	14.5334											5196.84	16.3785	4935.93	16.76
4547.16	15.594	4581.7	14.9266											5200.14	16.5417	4938.03	16.848
4549.16	15.7403	4586.79	14.6961											5199.37	16.5896	4938.71	16.8405
4550.29	15.4797	4588.21	14.7087											5203.78	16.5487	4938.9	16.89
4550.29	15.4162	4588.52	14.5968											5202.98	16.552	4940.73	16.7182
4553	15.3578	4587.52	14.6655											5204.25	16.5977	4942.39	17.0264
4559.91	14.8902	4590.29	14.6376											5206.41	16.6661	4945.01	16.6488
4552.83	14.3964	4593.73	14.6693											5207.06	16.6589	4942.47	16.7748
4552.56	14.3428	4592.03	14.6177											5209.05	16.802	4944.49	16.9077
4555.5	14.5115	4593.73	14.8817											5209.93	16.9149	4943.55	16.8849
4559.93	14.5225	4593.98	14.723											5211.85	16.7964	4947.01	16.9742
4557.25	15.1379	4594.16	14.9257											5213.71	16.8285	4947.69	16.9525
4565.31	15.1915	4594.5	14.7579											5213.9	16.8448	4951.12	17.0893
4561.76	15.1897	4599.23	14.8819											5215.85	16.9436	4950.14	17.0343
4552.81	15.1506	4597.7	14.9621											5217.24	16.8108	4949.95	17.166
4567.29	14.7485	4597.87	14.8303											5217.06	17.0423	4954.45	17.1499
4570.33	15.1943	4600.1	14.9404											5220.27	17.0606	4953.09	17.1808
4565.93	14.3292	4604.46	14.938											5223.32	17.1161	4954.21	16.8795
4568.26	15.4794	4599.7	14.8584											5224.98	17.1236	4955.41	16.8995
4562.83	15.2062	4605.24	15.0028											5223.72	14.7702	4954.97	17.1326
4568.03	15.6964	4606.59	15.0099											5227.69	14.9412	4957.33	17.112
4575.17	15.0948	4607.1	14.9569											5228.08	14.8088	4959.4	17.2119
4567.28	15.8995	4606.68	15.0393											5229.42	14.6793	4959.98	17.1943
4571.67	14.779	4609.32	15.1351													4958.91	17.0569
4581.1	14.371	4609.29	14.9473													4958.18	17.0851
4575.6	14.5332	4611.88	15.2149													4961.93	17.1078
4574.58	14.1512	4613.66	15.1745													4962.37	17.3599
4577.69	14.1039	4616.78	15.3709													4966.45	17.2537
4573.53	14.2754	4613.99	15.358													4967.61	17.1185
4577.72	14.9626	4613.82	15.2618													4966.89	17.2859
4580.53	14.4942	4613.33	15.1455													4966.42	17.2984
4582.7	14.3635	4619.08	15.4726													4969.48	17.2634
4579.08	14.4284	4621.6	15.3205													4970.1	17.4789
4583.92	14.3608	4618.63	15.4521													4971.87	17.4426
4584.13	14.455	4622.63	15.4405													4974.67	17.3079
4582.94	14.5354	4621.62	15.5398													4972.95	17.4027
4585.84	14.4634	4625.37	15.6412													4975.12	17.3643
4590.96	14.3788	4627.38	15.6431													4975.35	17.4091
4586.18	14.4724	4626.17	15.5755													4975.84	17.4332
4590.13	14.7048	4627.34	15.5649													4978.19	17.5673
4593.68	14.6173	4630.52	15.8528													4978.77	17.4518
4592.2	14.5863	4631.93	15.6862													4981.39	17.435
4592.3	14.6261	4634.06	15.7498													4980.91	17.6062
4594.47	14.8529	4634.13	15.7963													4990.71	15.1864
4600.07	14.563	4631.36	15.6994													4981.54	14.8811
4593.18	14.861	4635.46	15.9424													4986.55	14.8586
4597.76	14.6597	4637.55	15.8296													4983.43	14.7831
4601.63	14.6407	4641.19	15.6904													4986.09	14.6955
4597.83	14.7117	4637.18	15.9028													4987.82	15.1274
4601.01	14.7727	4642.05	16.0732													4990.78	14.9749
4602.06	14.7049	4642.78	15.845													4990.65	14.853
4605.04	14.873	4643.35	15.7616													4988.8	14.8699
4607.01	14.776	4645.35	15.7145													4994.73	14.9715
4606.29	14.807	4644.23	15.7934													4991.62	15.3882
4604.79	14.8279	4646.7	15.8353													4994.6	14.9054
4608.46	14.8018	4647.11	15.7068													4999.08	15.4085
4610.47	14.9153	4646.47	15.7611													4996.35	15.1974
4609.42	14.9445	4649.74	15.9545													5000.45	15.0213
4612.55	15.1626	4649.46	15.7102													4998.75	14.929
4612.01	14.8931	4649.77	15.9053													5002.06	14.9266
4614.73	14.9915	4656.11	15.9619													5001.75	14.935
4613.79	14.9446	4652.33	15.8961													4998.8	14.9205
4617.42	14.8501	4656.89	15.8336													5003.52	15.0777
4616.63	14.5371	4657.31	15.8703													5004.85	15.004
4615.03	14.8766	4656.69	15.7504													5004.83	15.228
4620.1	14.6816	4658.77	16.0415													5005.12	15.2725
4618.6	14.8514	4660.43	15.8428													5010.6	14.8992
4619.63	15.0136	4659.75	15.8264													5006.56	15.4741
4625.95	14.8924	4660.9	15.9729													5011.08	15.3055
4621.79	15.0267	4662.88	15.9424													5014.5	15.3529
4622.62	14.7282	4661.78	15.9789													5012.14	15.133
4624.97	14.5644	4666.4	16.0609													5014.94	15.3625
4627.56	14.6513	4666.96	16.1703													5016.41	15.2409
4628.05	14.638	4668.3	15.9694													5016.01	14.9407
4633.43	14.9149	4667.8	16.0693													5018.38	15.1638
4628.99	14.9171	4670.37	16.0333													5018.1	15.1591
4628.48	14.7995	4670.49	16.1811													5024.52	14.838
4630.26	14.7426	4673.33	16.1869													5017.54	14.6749
4636.7	14.9925	4673.97	16.3116													5022.9	15.5058
4638.93	14.8583	4674.15	16.3039													5026.67	15.5531
4633.33	14.5381	4676.07	16.2339													5028.73	15.0216
4638.62	14.6091	4677.24	16.3956													5024.83	14.8765
4640.02	14.9387	4678.43	16.2813													5029.08	14.9812
4640.67	14.6035	4677.55	16.3624													5029.85	15.3985
4639.39	14.7762	4680.57	16.4289													5030.2	14.7535
4642.72	14.6568	4680.86	16.5444													5032.11	14.7037
4647.02	14.5831	4681.52	16.4083													5031.67	14.9204
4639.92	14.4388	4685.43	16.6347													5032.42	14.8585
4646.12	14.6501	4685.92	16.5819													5034.77	15.0691
4645.27	14.3051	4687.22	16.6246													5032.86	14.9459
4647.26	14.6939	4686.53	16.703													5037.96	15.3493
4645.72	14.7966	4688.55	16.5459													5035.93	15.1409
4644.56	14.4108	4687.4	16.6087													5035.57	15.041
4650.39	14.5971	4690.47	16.721													5041.81	15.1835
4649.69	14.4956	4690.41	16.6848													5042.7	15.0607
4654.61	14.5954	4692.15	16.7649													5042.26	15.3426
4653.6	14.456	4693.27	16.8098													5044.31	15.063
4656.09	14.4989	4697.75	16.9202													5045.8	15.1096
4654.34	14.7805	4695.68	16.7525													5044.32	14.9635
4653.47	14.5723	4698.32	16.8437													5046.14	14.9719
4660.27	14.781	4699.36	16.709													5046.25	15.0716
4657.61	14.5537	4697.96	16.9194													5050	15.2169
4659.58	14.6279	4699.75	16.6307													5049.25	15.2142
4661.59	14.6012	4701.23	16.8246													5052.82	15.5187
4663.62	14.9178	4700.93	15.7192													5050.95	15.1829
4665.97	14.7031	4699.83	16.9833													5053.13	15.1738
4660.37	14.6101	4701.9	16.9914													5054.37	15.2406
4666.46	14.708	4706.73	16.4664													5057.3	15.2902
4665.71	14.6848	4706.02	16.8126													5054.91	15.3301
4665.15	14.6192	4709.78	16.4946													5055.75	15.3061
4668.92	14.95	4705.45	17.0866													5057.97	15.3541
4671.39	14.6358	4714.34	16.4181													5063.23	15.4196
4671.67	14.7475	4708.94	16.7817													5061.78	15.586
4671.78	14.7774	4710.67	16.6015													5062.47	15.4015
4674.78	14.8221	4719.82	15.4125													5064.17	15.5861
4675.55	14.7985	4710.36	16.8872													5062.8	15.5434
4676.24	14.8238	4716.72	16.1146													5064.25	15.3765
4677.46	14.8282	4718.74	15.2621													5064.98	15.4247
4678.44	14.8996	4725.54	16.4199													5066.95	15.6123
4680.83	14.8633	4707.29	15.8707													5068.55	15.617
4678.3	14.9086	4720.56	15.1235													5069.7	15.8073
4679.81	14.8769	4728.71	16.1165													5070.38	15.6036
4681	14.872	4722.14	15.897													5072.81	15.6229
4684.67	15.0022	4719.08	16.1582													5072.38	15.6713
4685.54	15.1374	4718.73	16.1966													5073.14	15.6564
4685.53	15.1173	4725.16	15.6262													5074.41	15.827
4690.71	15.1611	4737.23	15.8151													5077.22	15.7093
4690.72	15.3024	4733.82	15.9209													5076.96	15.7097
4690.43	15.1805	4719.14	16.2127													5077.68	15.7684
4691.34	15.1491	4729.26	15.7563													5083.47	15.8402
4693.01	15.2662	4742.49	15.5598													5082.87	15.9614
4696.42	15.286	4735.9	16.1313													5081.75	15.9038
4694.15	15.2623	4721.79	15.8487													5083.89	16.0563
4695.47	15.2639	4735.11	15.4124													5082.65	15.7594
4696.43	15.3945	4743.55	15.5613													5086.91	16.0674
4698.08	15.3774	4741.11	15.843													5088.78	16.1451
4698.45	15.3909	4735.98	16.2517													5088.59	16.0729
4701.38	15.3359	4742.26	15.0176													5089.24	16.0466
4698.95	15.1265	4740.17	15.3552													5092.66	15.979
4701.67	15.2796	4747.55	15.044													5092.39	16.0498
4705.72	15.5343	4743.64	14.9272													5090.93	16.294
4704.97	15.4246	4743.93	14.8011													5095.13	16.3741
4705.6	15.5807	4745.31	15.8414													5095.38	16.3069
4707.86	15.5815	4738.24	15.9806													5094.51	16.1815
4708.55	15.4164	4758.66	14.971													5097.64	16.0548
4706.83	15.343	4741.89	15.3363													5099.5	16.1684
4708.16	15.5527	4757.53	15.6768													5099.78	16.1273
4712.43	15.5925	4751.95	14.7619													5100.76	16.3793
4711.74	15.4891	4749.11	15.4786													5103.29	16.2235
4713.03	15.7129	4756.92	15.1671													5102.62	16.2547
4715.37	15.5903	4752.77	15.1804													5104.17	16.1126
4717.25	15.4395	4757.21	14.996													5105.3	16.314
4720.76	15.7009	4759.27	14.8714													5108.15	16.4943
4716.29	15.7809	4757.28	15.3625													5107.71	16.2573
4718.51	15.7135	4760.99	15.2446													5108.39	16.2776
4723.45	15.6909	4759.96	15.135													5111.39	16.4104
4718.47	15.6985															5110.76	16.5164
4724.06	15.5803															5109.21	16.226
4724.65	15.6288															5117.74	16.2341
4725.56	15.6658															5113.01	16.3978
4727.12	15.6062															5114.32	16.4958
4725.29	15.9204															5118.78	16.508
4732.8	15.8904															5117.95	16.3812
4727.77	15.8615															5118	16.304
4734.46	15.8433															5119.6	16.587
4731.29	15.9106															5124.78	16.2417
4731.07	15.7423															5122.04	16.4735
4732.21	15.797															5122.24	16.3605
4733.54	15.8462															5125.21	16.3094
4732.4	15.8764															5127.3	16.6309
4736.93	15.9613															5127.85	16.277
4737.76	15.8719															5126.82	16.3528
4737.91	15.748															5127.5	16.3826
4738.72	15.699															5130.63	16.43
4742.09	15.8155															5131.84	16.3596
4742.13	15.8172															5130.62	16.1673
4744.21	15.9201															5134.99	16.3804
4742.02	15.7954															5132.5	16.4516
4744.12	15.7625															5135.79	16.6523
4744.14	15.9228															5137.93	16.6253
4749.45	16.0044															5138.53	16.5667
4747.32	16.0254															5138.94	16.6042
4749.22	16.1323															5140.67	16.5836
4750.7	16.0556															5141.71	16.6475
4749.41	16.0368															5143.12	16.6339
4753.77	16.0159															5142.9	16.7751
4754.56	16.1519															5146.88	16.7194
4754.09	16.0957															5145.2	16.6453
4757.52	16.1292															5148.11	16.7823
4757.71	16.2345															5147.07	16.9861
4761.89	16.2761															5148.6	16.759
4758.66	16.1382															5151.49	16.8603
4761.92	16.19															5151.18	16.8655
4763.05	16.5534															5152.02	16.8993
4765.79	16.4507															5155.29	16.8809
4765.93	16.374															5155.47	16.999
4765.01	16.4364															5155.96	16.9707
4769.64	16.593															5156.95	16.9111
4769.33	16.4515															5158.92	17.2327
4768.99	16.6081															5162	17.1719
4772.13	16.5187															5159.78	17.2012
4772.91	16.5493															5161.21	16.964
4772.11	16.6217															5161.12	16.9863
4776.46	16.6668															5162.09	17.1801
4775.13	16.5465															5163.23	17.2248
4773.06	16.5279															5175.72	16.1025
4776.84	16.7626															5163.69	14.632
4776.56	16.5978															5167.13	14.9659
4778.05	16.7363															5170.26	14.6988
4779.81	16.6653															5169.34	14.8695
4780.21	16.6749															5172.05	14.9332
4782.54	16.7981															5172.2	14.9436
4784.17	16.8077															5171.12	14.9743
4783.21	16.807															5175.88	15.0618
4787.32	16.9338
4787.7	16.976
4788.55	16.8836
4789.84	16.8912
4789.23	16.9638
4799.19	16.0033
4791.36	16.2899
4788.87	16.6722
4794.56	16.9236
4795.75	16.8423
4801.08	16.9281
4793.71	16.0794
4805.37	15.0701
4807.22	16.0138
4799.42	15.4966
4794.37	15.892
4812.23	15.5397
4807.66	16.1029
4797.82	16.4473
4804.85	15.6742
4812.13	16.8495
4807.91	16.3317
4818.95	16.1563
4811.83	15.9867
4808.31	15.3968
4821.3	16.3736
4808.39	15.3984
4821.47	15.8778
4818.07	16.2282
4810.24	16.1065
4826.05	14.9347
4820.57	15.0359
4821.7	14.9035
4818.62	15.1238
4827.09	16.0488
4824.99	14.9818
4826	14.9969
4826.82	15.0631
4827.42	14.9657
4828.59	15.182
4827.24	14.9921
4831.24	15.1777
4832.58	15.1238
4833.68	15.148
4835.13	15.247
4832.53	14.9016
4831.95	14.9677
4837.32	15.1082
4839.18	15.3494
4837.99	14.9123
4841.83	15.2707
4842.68	15.0275
4839.54	15.1645
4844.9	15.3117
4846.83	15.2359
4843.44	15.2116
4852.36	14.7929
4845.76	15.35
4846.73	15.2572

## Sheet: Fig 3
Figure 3	B	Top Plot: (-) Rnase T1, no hybrid					B	Middle Plot: (-) Rnase T1, with hybrid							B	Bottom Plot: (+) Rnase T1						E	Minimum Force vs Backtrack Distance
Data		Data		Data			Data		Data		Data				Data		Data		Data			Data	Data
1st Unzip		Force Clamp		Rezip			1st Unzip		Force Clamp		Rezip				1st Unzip		Force Clamp		Rezip			(-) Rnase		(+) Rnase
Extension (nm)	Force (pN)	Extension (nm)	Force (pN)	Extension (nm)	Force (pN)		Extension (nm)	Force (pN)	Extension (nm)	Force (pN)	Extension (nm)	Force (pN)			Extension (nm)	Force (pN)	Extension (nm)	Force (pN)	Extension (nm)	Force (pN)		Backtrack Distance (nm)	Force (pN)	Backtrack Distance (nm)	Force (pN)
2526.75	2.61746	3943.16	22.8747	3931.67	22.9597		2459.48	1.52188	3800.99	22.8778	3968.89	23.0228			2444.39	1.2822	3761.35	23.2208	3770.69	23.0256		-2.9	13.87	-17.9	11.81
2519.92	2.56567	3942.15	22.8447	3935.61	23.5263		2455.91	1.49046	3801.15	22.942	3975.46	23.4228			2435.73	1.3069	3761.16	23.2295	3776.47	23.5535		22.5	12.9	26.2	15.86
2513.24	2.59891	3940.99	22.8022	3938.3	23.6717		2452.32	1.38908	3801.34	22.9997	3976.22	23.6173			2436.1	1.20767	3759.9	23.0885	3777.63	23.6633		-149.8	0.93	-1.9	15.8
2511.54	2.52808	3941.96	22.8123	3938.48	23.8506		2451.96	1.27806	3801.7	22.9821	3975.84	23.6338			2429.19	1.23313	3759.75	23.1788	3777.42	23.5789		52.4	15.6	-17.6	15.54
2513.42	2.3631	3941.7	22.8853	3939.17	23.744		2442.6	1.35357	3802.58	22.8982	3975.68	23.5825			2427.26	1.17366	3760.24	23.0087	3776.52	23.5535		-23.5	0.68	27.7	15.28
2515.23	2.2464	3941.65	22.8526	3937.52	23.748		2437.36	1.34141	3802.79	22.6523	3974.11	23.3424			2417.91	1.26126	3758.28	22.9538	3775.92	23.3598		28.7	15.41	-24.6	14.58
2516.93	2.13658	3943.63	22.9328	3938.16	23.5744		2437.12	1.15599	3802.76	22.6804	3972.81	23.237			2416.68	1.17065	3758.43	22.7917	3775.53	23.2112		-67	0.8	15.9	15.6
2515.72	2.04597	3942.81	22.8644	3935.81	23.7124		2428.6	1.29198	3803.31	22.6037	3972.45	23.1765			2413.22	1.13576	3757.91	22.8879	3774.42	23.1607		24.7	13.93	-6.3	15.93
2508.24	2.10357	3943.14	22.9233	3936.09	23.642		2429.77	1.15668	3803.91	22.6343	3970.63	23.1692			2415.31	1.00374	3757.48	22.8301	3773.75	22.9581		-71.1	15.41	-8.5	15.35
2503	2.08962	3943.6	22.9598	3936.57	23.5975		2422.36	1.27263	3804.79	22.675	3969.83	23.0449			2405.98	1.07152	3757.19	22.893	3770.46	22.9885		6.8	14.77	16.9	15.8
2499.65	2.04612	3942.58	22.9887	3936.4	23.4396		2420.58	1.12664	3804.94	22.8315	3968.77	23.0198			2401.67	1.04932	3757.36	22.8842	3770.49	22.9152		-22.3	0.8	-8.1	14.12
2489.52	2.12843	3942.82	23.0473	3934.01	23.4029		2414.8	1.07935	3804.51	22.8045	3968.08	22.9007			2400.42	0.97822	3757.88	23.0076	3769.44	22.8564		5.2	14.9	19.4	14.45
2491.84	1.988	3943.22	22.9753	3933.87	23.2039		2412.15	0.98544	3804.61	22.8865	3966.42	22.7947			2393.17	0.99908	3758	23.0096	3768.02	22.8783		-82	0.8	30.8	15.09
2487.1	1.96614	3942.87	22.992	3931.61	23.1165		2404.25	1.12245	3805.61	22.8134	3965.88	22.6473			2385.52	1.04029	3756.58	22.9465	3768.13	22.7193		-58.9	15.6	-7.7	15.99
2478.87	2	3943.77	22.9267	3931.94	23.0279		2395.51	1.20308	3804.47	22.9221	3964.99	22.4488			2383.63	0.97375	3756.46	22.9974	3766.98	22.7509		28.7	15.41	-4.8	15.28
2483.4	1.82475	3943.34	22.9464	3930.55	23.0636		2393.61	1.11515	3805.82	22.8633	3962.64	22.4296			2378.17	0.96347	3756.03	22.7733	3766.05	22.6598		-19.2	1.13	20.4	15.99
2474.67	1.87946	3943.5	22.9319	3930.48	23.0222		2387.3	1.05554	3806.17	22.7445	3962.36	22.4612			2378.85	0.85023	3756.26	22.9399	3764.14	22.444		34.6	14.96
2471.81	1.82151	3943.38	23.0768	3929.17	22.9287		2380.99	1.01862	3807	22.6149	3960.72	22.4164			2364.69	1.00779	3755.35	22.9257	3762.02	22.2839		-95	0.74
2472.56	1.69486	3944.02	23.1131	3928.64	22.8917		2372.9	1.11648	3806.45	22.6286	3960.18	22.3966			2366.16	0.87251	3754.72	22.729	3762.33	22.2781		-300.9	0.87
2468.95	1.66455	3944.19	22.9636	3929.31	22.7519		2371.71	1.05494	3807.11	22.5568	3959.44	22.1784			2357.24	0.9346	3754.93	22.832	3761.75	22.1953		-236.1	0.68
2459.37	1.7506	3942.75	23.032	3928.11	22.7745		2370.65	0.89305	3808.36	22.7458	3957.37	22.2607			2349.14	0.98196	3754.97	22.7436	3760.41	22.137		-102.4	14.83
2455.66	1.69969	3942.6	23.1294	3927.35	22.756		2363.61	0.86356	3807.46	22.7145	3956.02	22.0866			2348	0.90495	3755.07	22.7717	3758.98	21.9273		-57.6	1.64
2457.46	1.56684	3943.24	23.2279	3926.27	22.7753		2361.27	0.83809	3807.99	22.8501	3955.79	21.7985			2349.92	0.76133	3754.58	22.6587	3756.81	21.8606		-23.7	1.45
2453.2	1.51915	3943.77	23.0711	3925.8	22.6415		2354.89	0.82702	3809.04	22.9672	3955.97	21.8578			2343.11	0.78754	3753.83	22.6852	3756.07	21.7376		-141.5	1.83
2441.63	1.6416	3943.19	23.01	3924.81	22.6274		2346.24	0.94951	3808.3	23.0293	3953.39	21.7253			2334.23	0.84832	3754.11	22.7484	3755.53	21.7362		-163.2	1.58
2443.18	1.505	3942.26	23.056	3924.27	22.5546		2337.46	0.89104	3808.29	22.7891	3953.48	21.6325			2332.56	0.77595	3755.19	22.742	3754.19	21.6661		-18.5	15.67
2441.72	1.42306	3943.42	23.0192	3923.56	22.4016		2338.77	0.78946	3809.33	22.9138	3952.24	21.5337			2329.41	0.7355	3754.29	22.9127	3753.31	21.5115		18.7	15.22
2436.21	1.42524	3943.82	22.7914	3922.53	22.42		2341.43	0.72658	3809.26	22.9355	3950.25	21.4402			2327	0.6682	3754.67	22.7109	3751.64	21.4573		-32.1	0.65
2434.03	1.36037	3942.31	22.8888	3922.31	22.4478		2332.05	0.6289	3810.34	22.9963	3950.67	21.3174			2318.41	0.72162	3753.72	22.6349	3750.53	21.3344		31.2	12.19
2424.16	1.42412	3942.96	22.983	3922.06	22.3914		2326.54	0.68311	3809.98	22.9995	3948.43	21.3854			2309.61	0.7827	3753.93	22.5473	3749.73	21.1213		-27.7	15.48
2420.33	1.40858	3942.19	23.0218	3920.76	22.3576		2319.86	0.73032	3809.36	23.0658	3947.06	21.1584			2299.95	0.84945	3754.46	22.5529	3747.23	21.0171		-81.4	0.74
2422.26	1.27625	3943.38	22.9512	3921.08	22.2242		2319.64	0.64298	3810.15	22.9705	3946.59	21.1622			2299.36	0.75455	3754.03	22.6811	3747.08	20.9605		4	13.48
2417.55	1.25446	3942.17	23.0909	3919.67	22.282		2302.09	0.7779	3811.23	22.8822	3943.99	20.9928			2293.23	0.75229	3754.3	22.7818	3745.21	20.9974		-28.5	15.41
2409.71	1.29119	3944.1	23.0541	3920.01	22.2274		2303.58	0.66159	3810.72	22.9764	3942.59	20.8033			2291.53	0.69769	3754.47	22.6815	3744.53	20.964		-200.9	0.42
2413.16	1.12268	3943.08	23.0811	3917.78	22.2068		2307.55	0.48859	3809.7	23.1007	3940.76	20.8269			2290.35	0.63485	3753.94	22.5496	3743.56	20.5676		-32.5	0.42
2406.83	1.13995	3944.1	22.9119	3917.45	22.1202		2287.98	0.7242	3810.24	23.1056	3939.62	20.6867			2275.44	0.77725	3754.75	22.6211	3741.64	20.583		-102.3	0.23
2395.07	1.24885	3942.09	23.0315	3916.41	22.0686		2286	0.57756	3810.38	23.0963	3937.33	20.7073			2276.61	0.67488	3754.98	22.8505	3740.75	20.3906		-200.9	0.74
2393.14	1.16517	3942.71	22.906	3916.49	21.9471		2273.51	0.59318	3810.39	23.021	3936.09	20.4619			2262.88	0.80224	3756.2	22.742	3740.06	20.4197		-59.9	0.35
2382.87	1.25567	3942.05	22.8833	3915.63	21.9193		2270.54	0.61096	3809.77	23.0671	3935.03	20.2722			2276.83	0.49033	3755.05	22.6619	3740.05	20.5072		-268.3	0.61
2380.83	1.19146	3943.03	22.7682	3916.35	21.9119		2262.38	0.55438	3810.13	23.2017	3933.33	20.1736			2258.28	0.69892	3755.04	22.7575	3738.18	20.2569		-106.2	1.32
2380.46	1.08434	3941.79	22.921	3914.79	21.874		2256.27	0.49838	3809.44	23.1173	3933.45	20.1209			2264.45	0.51737	3755.87	22.7392	3737.16	20.139		-170.6	0.55
2380.98	0.97745	3942.5	22.8726	3913.77	21.7727		2258.38	0.53437	3810.51	22.9922	3931.41	20.1233			2253.56	0.61479	3755.59	22.7732	3735.78	20.1678		-24.6	0.42
2372.73	1.02179	3942.9	22.7927	3913.63	21.6317		2260.88	0.31694	3810.86	23.0299	3928.73	19.7664			2250.38	0.54933	3755.85	22.8189	3735.17	20.1005		-276.7	1.25
2368.86	0.9937	3942.84	22.8991	3912.68	21.7359		2240.13	0.48536	3810.74	23.1249	3927.03	19.4148			2246.08	0.53125	3755.6	22.6456	3732.82	20.0158		-65.3	14.9
2367.29	0.92991	3942.84	22.8528	3912.8	21.8022		2235.01	0.46267	3810.73	23.2339	3925.9	19.4578			2239.9	0.53907	3755.65	22.7889	3732.38	19.9486		-189.3	14.58
2356.31	1.02349	3942.26	22.9927	3912.71	21.7415		2217.55	0.58884	3810.27	23.0974	3923.41	19.2694			2229.25	0.60626	3757.2	22.878	3730.28	19.7572		-183.2	1.19
2348.09	1.06359	3943.13	23.0497	3911.08	21.6357		2214.82	0.51513	3811.54	22.9822	3920.92	18.9558			2225.69	0.57582	3755.91	22.9266	3731.35	19.7052
2355.4	0.8368	3941.46	23.1773	3911.16	21.6618		2223.31	0.3865	3810.7	23.0817	3920.76	18.8728			2220.25	0.5945	3756.54	22.8578	3729.27	19.5886
2341.8	0.97401	3942.21	23.1522	3909.73	21.5503		2198.61	0.50042	3810.88	23.0363	3918.4	18.7624			2212.25	0.61685	3756.23	22.8368	3727.26	19.5388
2343.81	0.83749	3943.1	23.1056	3909.56	21.3861		2202.12	0.47822	3810.61	23.1516	3917.52	18.8401			2215.75	0.49175	3755.49	22.8333	3727.17	19.4693
2332.64	0.94377	3943.4	23.0372	3908.53	21.4701		2192.44	0.48703	3810.21	23.0872	3916.58	18.6836			2206.7	0.52629	3755.81	22.8399	3726.85	19.4839
2333.12	0.83225	3941.77	22.9957	3907.8	21.4225		2178.04	0.47629	3810.17	23.0961	3914.87	18.6164			2191.92	0.65424	3756.78	22.7929	3726.24	19.547
2328.81	0.82741	3942.83	22.9488	3907.49	21.3292		2180.56	0.46126	3810.59	23.1081	3914.22	18.5249			2187.38	0.64509	3756.36	22.8509	3724.92	19.4195
2322.81	0.81908	3941.17	22.8787	3907.08	21.2335		2185.21	0.22501	3810.04	23.2172	3912.39	18.5132			2183.74	0.60593	3757.1	22.8438	3723.87	19.445
2327.47	0.65313	3942.12	22.9365	3906.58	21.1762		2173.13	0.32566	3811.29	23.1017	3911.7	18.3605			2190.78	0.44619	3756.84	22.9871	3724.52	19.2857
2313.98	0.78033	3942.08	23.0238	3906.09	21.0901		2157.29	0.38969	3810.88	23.2204	3911.63	18.1682			2182.9	0.46858	3757.29	22.9419	3722.65	19.2803
2306.69	0.80298	3943.18	22.9447	3904.29	20.9802		2152.33	0.36414	3811.65	23.2035	3910.24	18.272			2176.56	0.48322	3756.35	22.9145	3722.4	19.1608
2304.98	0.74767	3942.09	23.125	3902.82	20.9224		2151.87	0.33946	3812.13	23.0944	3908.67	18.1491			2170.85	0.48136	3756.35	22.8884	3721.53	19.1321
2296.01	0.80038	3943.6	23.04	3901.62	20.9648		2159.68	0.28787	3812.58	23.2055	3907.52	18.2152			2169.56	0.44936	3756.48	22.9189	3720.99	19.0704
2289.96	0.79255	3943.94	22.9383	3902.03	20.9569		2146.96	0.27629	3812.77	23.123	3907.44	18.1093			2152.15	0.56565	3755.22	22.8587	3720.34	19.0217
2288.57	0.72951	3943.25	23.0211	3902.08	20.8545		2140.79	0.27038	3812.68	23.0207	3906.24	17.9473			2156.94	0.42383	3755.55	22.8815	3719.47	19.0121
2291.13	0.60992	3943.5	23.0632	3900.34	20.8015		2117.9	0.47083	3813.04	22.8808	3905.5	17.8829			2148.37	0.49088	3755.36	22.7223	3719.3	18.9247
2278.7	0.70805	3943.17	23.1259	3899.35	20.7516		2114.47	0.39383	3813.44	22.9702	3904.97	17.7947			2140.95	0.49505	3755.11	22.8507	3717.95	18.9341
2270.2	0.73947	3943.13	23.0071	3898.02	20.6343		2108.63	0.46728	3814.94	22.9804	3904.48	17.7444			2133.47	0.51009	3756.19	22.726	3717.39	18.907
2277.07	0.56067	3941.84	23.0934	3898.77	20.7082		2107.18	0.34952	3814.09	22.9884	3902.78	17.8716			2136.27	0.40255	3755.68	22.815	3717.4	18.7865
2261.17	0.72933	3943.41	23.0686	3897.94	20.7453		2093.83	0.38769	3815.28	23.0253	3902.68	17.6655			2128.7	0.43458	3756.06	22.8448	3716.28	18.7707
2262.81	0.59654	3942.94	23.1005	3898.17	20.6155		2119.14	0.3038	3816.45	22.9857	3902.16	17.5843			2117.87	0.48893	3756.27	22.8887	3714.61	18.8349
2267.04	0.49402	3943.32	23.1764	3896.68	20.6964		2133.92	0.22092	3816.1	22.9016	3901.24	17.4874			2122.13	0.38651	3756.48	22.8694	3715.17	18.681
2254.95	0.56566	3943.69	23.0549	3897.12	20.5108		2071.73	0.4839	3816.99	22.8978	3901.08	17.425			2116.69	0.36133	3755.74	22.7784	3714.44	18.6297
2246.59	0.58516	3942.75	23.1376	3894.75	20.529		2088.81	0.27275	3817.59	23.0464	3900.22	17.4125			2106.81	0.44404	3755.6	22.9919	3714.11	18.5636
2234.06	0.69579	3943.36	23.1702	3895.52	20.4755		2093.91	0.23157	3818	23.0481	3899.69	17.3885			2112.41	0.34075	3756.8	22.9913	3713	18.5619
2229.93	0.67478	3943.52	23.0057	3894.36	20.4171		2096.72	0.23982	3818.54	23.1057	3899.16	17.3898			2099.75	0.37761	3755.47	22.8429	3711.64	18.5892
2236.66	0.48796	3942.93	23.0791	3894.38	20.1714		2080.44	0.24837	3818.35	23.2078	3899.1	17.2279			2091.57	0.39252	3755.99	22.7868	3711.75	18.4471
2226.63	0.5677	3942.56	23.0642	3893.95	20.2		2064.48	0.23399	3819.05	23.0841	3897.76	17.1191			2089.47	0.36734	3754.52	22.6482	3710.32	18.4848
2211.35	0.6851	3942.15	23.06	3892.4	20.171		2048.36	0.38242	3819.05	23.1261	3896.78	17.0889			2097.73	0.2646	3754.95	22.6924	3709.61	18.4449
2227.94	0.39461	3943.32	22.9627	3890.63	20.2942		2034.98	0.3131	3818.22	23.1049	3895.75	17.0583			2087.94	0.27145	3755.32	22.8333	3709.19	18.387
2212.24	0.52302	3942.4	22.9825	3891.59	20.2239		2044.24	0.21078	3818.45	23.1354	3895.56	16.9662			2084.03	0.27545	3755.86	22.6745	3709.14	18.2857
2211.03	0.46262	3942.21	22.9243	3890.72	20.105		2032.45	0.27297	3818.45	23.3344	3894.5	16.9621			2074.8	0.26484	3755.17	22.8693	3708.14	18.2751
2195.65	0.59996	3942.56	22.9576	3889.04	20.103		2021.18	0.32136	3817.95	23.2839	3893.57	16.8936			2062.39	0.35905	3754.96	22.8499	3707.33	18.241
2193.93	0.55331	3943.26	22.8878	3890.4	19.9466		2026.31	0.25524	3817.76	23.161	3892.83	16.8469			2059.01	0.35862	3755.44	22.8759	3706.26	18.2398
2184.95	0.57472	3942.47	22.9057	3887.93	19.989		2017.54	0.37198	3817.84	23.1063	3892.56	16.8218			2083.13	0.18574	3754.43	22.7843	3706.43	18.1287
2183.28	0.53199	3942.7	22.8896	3887.63	19.9058		2074.27	0.14125	3817.89	23.0088	3891.09	16.8895			2073.41	0.21633	3754.82	22.7737	3706.68	17.978
2190.1	0.3748	3942.26	22.9669	3886.13	19.7914		2046.46	0.22719	3817.76	22.9503	3890.97	16.7569			2045.33	0.29338	3754.53	22.9876	3705.63	17.9951
2171.61	0.52709	3942.78	22.9729	3885.78	19.8838		2033.71	0.2261	3818.05	23.1615	3890.64	16.6344			2047.08	0.22741	3754.93	22.7415	3704.55	17.9905
2160.32	0.62055	3942.63	22.9495	3886.32	19.9174		2007.21	0.23632	3818.49	23.1932	3888.46	16.6581			2037.24	0.25055	3754.15	22.7739	3703.87	17.9535
2143.99	0.77251	3942.93	22.8559	3886.08	19.7353		2000.66	0.22531	3818.49	23.1243	3889.12	16.6125			2052.52	0.25974	3754.42	22.8796	3702.54	17.9686
2160.39	0.45605	3943.21	22.8287	3884.48	19.6397		2049.94	0.02577	3817.63	23.1154	3887.84	16.6015			2037.35	0.24933	3755.7	22.9745	3701.26	17.9652
2155.99	0.43864	3942.54	22.9425	3882.87	19.5349		2003.81	0.23708	3818.41	23.2336	3886.47	16.5319			2045.47	0.23925	3754.67	22.9291	3701.11	17.8755
2154.02	0.44043	3942.04	22.983	3881.94	19.6664		2005.88	0.47898	3818.12	23.0779	3885.93	16.4844			2087.88	0.12507	3754.24	22.8139	3700.87	17.791
2142.25	0.45353	3942.66	23.0116	3882.56	19.6687		2014.15	0.45451	3817.19	23.0937	3885.46	16.3411			2025.26	0.19447	3754.52	22.7794	3699.98	17.7841
2140.45	0.41686	3942.97	22.9747	3883.49	19.6075		2032.13	0.32929	3818.11	22.8411	3884.51	16.3409			2001.97	0.261	3754.58	22.7256	3699.88	17.6868
2125.88	0.53982	3943.02	22.9605	3880.98	19.5819		2010.82	0.41211	3817.87	22.9604	3885.31	16.1611			2013.68	0.01694	3754.33	22.7832	3699.11	17.6582
2138.34	0.34388	3943.11	23.0465	3880.74	19.4072		2009.87	0.39348	3817.51	23.1215	3883.93	16.1079			2005.98	0.05717	3754.03	22.739	3697.89	17.6559
2116.78	0.4991	3943.5	23.1112	3879.2	19.4423		2017.01	0.3696	3818.63	22.9418	3883.21	16.0998			2002.49	0.11656	3754.05	22.694	3697.22	17.6089
2112.6	0.48725	3943.04	23.2331	3879.39	19.4367		2003.84	0.5243	3817.49	23.0753	3882.59	16.0217			2002.71	0.1337	3754.1	22.6228	3697.06	17.5156
2115.37	0.42351	3944.27	23.0319	3878.66	19.2579		2014.44	0.43642	3818.85	22.7773	3881.31	15.907			2006.51	0.10104	3754.28	22.8192	3695.45	17.5682
2100.9	0.46784	3943.45	23.0854	3877.24	19.2104		2035.95	0.30124	3818.37	22.8809	3879.78	16.0277			2005.25	0.18016	3753.48	22.8178	3695.22	17.4799
2136.13	0.22855	3943.77	22.9429	3876.34	19.2631		2042.13	0.3269	3818.78	23.0298	3879.94	15.821			2034.28	0.09891	3754.5	22.7292	3694.57	17.4389
2090.61	0.46633	3941.71	23.0672	3876.39	19.0936		2015.78	0.58805	3818.65	23.0543	3879.31	15.8689			2036.49	0.11183	3753.89	22.7257	3693.38	17.4443
2090.63	0.39343	3942.73	23.1929	3874.76	19.1618		2020.42	0.53096	3818.93	22.9465	3878.74	15.7419			2044.22	0.06603	3753.17	22.824	3692.92	17.3723
2116.36	0.25964	3943.68	23.102	3874.4	19.34		2027.53	0.48446	3818.65	22.9703	3877.79	15.6285			2013.79	0.20064	3753.36	22.7774	3692.19	17.3409
2073.89	0.46731	3942.88	23.1596	3876.09	19.1618		2040.79	0.28228	3819.59	22.8808	3877.04	15.6806			2028.31	0.18254	3752.85	22.7367	3692.47	17.2144
2070	0.43433	3942.78	23.0565	3873.1	19.0731		2031.41	0.50038	3818.66	23.1352	3876.58	15.606			2017.87	0.21303	3753.08	22.7103	3691.79	17.1681
2060.04	0.49957	3943.03	22.9905	3872.23	19.0444		2025.78	0.59423	3817.86	23.2556	3875.52	15.5375			2015.86	0.23114	3752.68	22.6752	3690.57	17.1823
2071.12	0.31721	3940.79	23.0467	3871.86	18.9773		2031.69	0.48362	3818.47	23.1186	3874.81	15.5104			2043.16	0.19194	3751.9	22.6416	3690	17.1313
2086.13	0.33156	3942.27	22.9416	3871.28	18.8352		2029.11	0.65751	3817.15	23.1806	3873.15	15.5796			2018.52	0.18961	3752.82	22.6309	3689.59	17.0615
2068.82	0.27498	3942.24	22.958	3870.1	18.8497		2037.6	0.51035	3817.92	23.1091	3872.93	15.4206			2009.59	0.29771	3753.84	22.5397	3688.25	17.0807
2047.25	0.40093	3941.95	23.0051	3869.72	18.7061		2060.88	0.34172	3817.88	23.1066	3872.37	15.3963			2049.22	0.12043	3753.1	22.6554	3688.42	16.9625
2035.76	0.44014	3942.44	22.9599	3867.87	18.7359		2044.33	0.47931	3817.72	23.0983	3870.95	15.3537			2018.66	0.26667	3753.29	22.6756	3686.67	17.0298
2034.67	0.39305	3941.24	22.9293	3867.87	18.7684		2054.56	0.45133	3816.95	23.0241	3870.19	15.3474			2039.81	0.18432	3753.3	22.7103	3686.96	16.8995
2042.41	0.26193	3941.31	22.7798	3868.38	18.6007		2051.71	0.45551	3816.49	23.0986	3869.09	15.4564			2028.99	0.27356	3753.52	22.7522	3686.57	16.8437
2052.87	0.23457	3940.06	22.905	3865.67	18.5833		2060.82	0.43265	3816.97	23.1173	3868.1	15.3303			2016.41	0.28693	3753.83	22.7582	3685.13	16.8571
2021.8	0.34091	3941.14	22.8814	3865.64	18.6302		2048.3	0.6019	3817.39	23.0566	3867.84	15.3283			2032.72	0.2672	3754.58	22.7944	3684.9	16.7726
2011.45	0.39671	3940.97	22.8691	3864.69	18.5994		2052.09	0.54019	3816.71	23.071	3866.43	15.29			2023.48	0.30108	3753.54	22.8057	3684.21	16.732
2017.13	0.33083	3941.53	22.9104	3864.76	18.6588		2058.23	0.51451	3817.33	23.0436	3865.38	15.2729			2040.06	0.21177	3752.99	22.6225	3683.47	16.6836
2019.71	0.28394	3940.56	23.0777	3865.22	18.5264		2053.48	0.58685	3816.53	23.0871	3865.09	15.2593			2030.53	0.28073	3753.16	22.7404	3682.54	16.648
2002.99	0.30417	3941.37	22.8343	3863.55	18.4609		2073.64	0.32323	3816.78	22.9807	3864.4	15.0893			2040.94	0.23725	3753.87	22.7743	3681.88	16.6143
2013.87	0.25722	3940.72	22.8831	3863.34	18.421		2070	0.58434	3816.19	22.9932	3863.29	15.039			2053.87	0.17371	3753.44	22.6477	3681.67	16.5405
2009.39	0.25052	3941.46	22.8641	3863.77	18.5104		2075.04	0.3657	3814.94	22.8776	3861.18	15.2003			2046.61	0.22053	3753.2	22.6942	3680.8	16.5041
2007.76	0.19706	3940.92	22.9122	3864.03	18.4716		2066.31	0.5721	3815.56	22.9725	3860.57	15.008			2094.68	0.12562	3753.33	22.6177	3680.26	16.4494
2000.35	0.17952	3940.6	22.9255	3861.98	18.4241		2087.09	0.48238	3814.58	22.9238	3860.11	15.0318			2057.32	0.21755	3753.11	22.7169	3679.14	16.4561
2008.86	0.16585	3941.61	22.9308	3861.28	18.1784		2078.86	0.46637	3816.15	22.7824	3859.78	14.9399			2044.17	0.27728	3754.74	22.8051	3679.34	16.3253
2004.57	0.20541	3940.92	22.9592	3859.13	18.362		2101.4	0.46733	3815.95	22.665	3859.46	14.8305			2050.74	0.25107	3754.06	22.7483	3678.51	16.2936
2042.5	0.2108	3941.32	22.9428	3860.85	18.2266		2078.54	0.56963	3816.09	22.6549	3857.59	14.8989			2039.79	0.35961	3754.67	22.7949	3678	16.2427
2024.55	0.12787	3940.66	22.9316	3858.97	18.1382		2086.48	0.46415	3816.55	22.5435	3857.32	14.779			2048.02	0.33645	3754.14	22.6912	3676.74	16.2444
2003.19	0.24242	3940.45	22.9839	3859.2	18.2038		2111.12	0.42245	3816.68	22.6714	3856.1	14.7083			2059.49	0.24967	3754.2	22.6674	3675.82	16.2429
2055.45	0.07655	3941.5	23.0459	3858.49	18.1235		2105.29	0.52046	3816.78	22.7484	3856.18	14.686			2081.71	0.21424	3755.07	22.7952	3675.13	16.2007
2018.1	0.23309	3942.8	22.9573	3856.9	17.9822		2093.94	0.49218	3816.44	22.7578	3853.59	14.8014			2048.21	0.34934	3754.89	22.8311	3674.6	16.1441
2006.5	0.26393	3941.89	22.9324	3855.8	18.1263		2119.58	0.46711	3817.07	22.674	3853.14	14.7022			2076.11	0.14332	3754.89	22.6076	3674.29	16.0643
2006.22	0.29685	3941.09	22.9596	3856.73	17.9716		2092.2	0.62091	3818.25	22.3828	3852.76	14.6706			2060.07	0.36528	3755.16	22.7477	3673.28	16.0587
2002.01	0.34852	3941.62	22.9683	3855.82	17.8646		2096.68	0.64435	3818.46	22.3788	3851.37	14.5813			2077.36	0.262	3755.86	22.7613	3672.54	16.0184
2039.26	0.20714	3942.21	23.0305	3853.56	17.9445		2104.27	0.47932	3818.6	22.5422	3851.2	14.6119			2062.73	0.3026	3756.35	22.8239	3671.06	16.0369
2039.72	0.28573	3942.2	23.038	3853.43	17.8308		2101.18	0.55031	3819.07	22.7607	3850.13	14.6439			2078.56	0.17592	3754.91	22.8275	3671.81	15.8896
2026.36	0.2601	3941.52	22.9855	3853.13	17.9245		2111.64	0.42131	3818.88	22.9149	3849.45	14.4403			2090.78	0.25648	3755.37	22.909	3669.77	15.9546
2017.7	0.37894	3940.32	23.0845	3852.59	17.7482		2110.44	0.5387	3819.24	23.0016	3848.74	14.4507			2069.83	0.29723	3755.18	23.0363	3668.87	15.9463
2016.97	0.36622	3939.93	23.3117	3851.83	17.793		2128.86	0.53999	3819.38	23.0679	3846.93	14.4483			2075.92	0.24049	3755.61	22.8685	3668.96	15.8247
2031.86	0.31429	3941.23	23.2094	3851.13	17.6739		2110.97	0.5543	3819.38	23.1758	3846.94	14.3082			2110.41	0.12516	3755.82	22.7986	3668.64	15.749
2032.14	0.3098	3940.98	23.3014	3851.48	17.6935		2117.47	0.46765	3820.3	22.9274	3845.98	14.2454			2096.15	0.20225	3754.88	22.768	3667.34	15.7666
2034.32	0.31449	3941.04	23.2194	3849.49	17.4785		2122.22	0.48756	3819.71	23.0616	3844.99	14.3111			2071.48	0.38795	3755.55	22.7369	3666.8	15.7237
2039.67	0.31931	3940.06	23.2972	3848.28	17.5422		2121.43	0.53324	3820.3	23.1647	3843.39	14.2164			2112.99	0.27179	3755.38	22.8844	3665.63	15.7086
2036.49	0.3026	3940.21	23.1365	3847.91	17.5522		2131.93	0.50128	3820.77	23.0304	3843.84	14.1677			2110.69	0.21557	3755.04	22.8964	3665.38	15.6286
2030.95	0.44978	3939.97	23.0943	3848.56	17.669		2124.1	0.61502	3820.08	23.1551	3841.61	14.1352			2120.52	0.23839	3755.21	22.9372	3664.7	15.5849
2036.64	0.38447	3939.71	23.2164	3848.63	17.6172		2126.37	0.59548	3820.23	23.2525	3840.24	14.2497			2099.26	0.31409	3755.22	22.8973	3664.21	15.5273
2044.12	0.36054	3940.36	23.2381	3847.46	17.5705		2128.34	0.67481	3820.77	23.1601	3839.68	13.9867			2101.87	0.25	3754.18	22.6842	3662.18	15.6234
2049.96	0.31707	3939.9	23.153	3846.11	17.3569		2132.43	0.57278	3819.98	23.3358	3838.64	14.0057			2096.12	0.26325	3753.89	22.7917	3662.5	15.4969
2065.87	0.25333	3938.86	23.1504	3844.96	17.2368		2129.4	0.67601	3819.81	23.3303	3837.66	14.1014			2094.68	0.32102	3754.52	22.8753	3660.98	15.5237
2046.65	0.40715	3940.57	23.0522	3844.42	17.6179		2138.77	0.63292	3820.11	23.443	3836.77	14.0246			2110.54	0.22603	3754.18	22.9144	3659.94	15.5378
2083.64	0.21145	3939.72	23.2461	3842.35	18.1092		2149.91	0.40036	3819.74	23.2185	3836.39	14.0391			2119.56	0.23792	3754.53	22.7111	3660.33	15.3874
2064.43	0.23555	3939.91	23.2561	3844.96	17.7278		2137.64	0.69955	3819.22	23.29	3835.47	14.0303			2119.74	0.15892	3754.28	22.8054	3659.22	15.3641
2057.25	0.40115	3939.43	23.143	3842.01	17.7322		2139.65	0.72799	3820.11	23.0847	3834.36	13.9272			2106.04	0.27044	3754.16	22.9146	3659.07	15.2916
2063.22	0.42805	3938.79	23.0803	3842.24	17.8043		2149.26	0.5317	3819.78	22.9618	3833.46	13.9141			2108.42	0.26373	3755.55	22.8977	3658.66	15.2319
2055.93	0.4159	3938.46	23.0545	3840.13	17.6971		2142.39	0.78344	3819.29	23.2049	3832.93	13.8657			2121.64	0.27114	3754.34	22.8063	3657.22	15.2444
2062.28	0.44873	3938.71	23.1557	3841.33	17.7054		2150.38	0.65649	3819.88	23.0587	3831.21	13.9545			2109.49	0.29862	3755.05	22.7638	3656.75	15.1904
2062.35	0.42071	3939.31	23.1554	3839.86	17.4282		2147.59	0.74889	3818.64	23.016	3829.73	13.8695			2107.3	0.35131	3753.98	22.8714	3655.9	15.1889
2065.2	0.40305	3939.43	23.3076	3836.11	17.5917		2158.02	0.70619	3819.53	23.1776	3831.1	13.7146			2120.16	0.23493	3754.42	22.6356	3654.92	15.1495
2070.89	0.36815	3939.37	23.2537	3837.69	17.4214		2150.08	0.84314	3819.28	23.0304	3828.8	13.6912			2134.56	0.26219	3754.99	22.6733	3654.55	15.0851
2080.38	0.3607	3938.98	23.2237	3835.75	17.2839		2163.96	0.62107	3818.96	23.1557	3828.13	13.6304			2117.12	0.33463	3754.83	22.841	3652.96	15.1059
2082.11	0.28766	3939.63	23.2966	3834.56	17.2936		2163.74	0.63669	3819.51	23.043	3827.26	13.6453			2134.18	0.27233	3754.67	22.7687	3653.1	15.0048
2076.1	0.39122	3938.35	23.2473	3834.58	17.4853		2159.62	0.81278	3819.71	23.2041	3826.16	13.6156			2128.49	0.2436	3754.95	22.9171	3651.11	15.0802
2068.98	0.54351	3937.87	23.1709	3835.04	17.228		2167.25	0.67229	3819.99	23.1734	3826.12	13.5337			2151.33	0.17864	3754.93	22.8468	3651.2	14.9512
2072.54	0.54383	3937.12	23.1342	3833.87	17.0955		2179.27	0.6108	3820.69	22.9554	3823.6	13.6974			2129.9	0.32571	3754.85	22.7895	3650.83	14.8951
2080.88	0.47177	3937.47	23.1119	3832.14	16.9597		2175.11	0.64107	3820	23.0519	3823.98	13.425			2157.18	0.26236	3754.52	22.6393	3649.3	14.927
2071.04	0.63752	3936.99	23.0925	3829.68	17.1734		2170.33	0.84666	3819.74	23.189	3822.51	13.4872			2121.55	0.45325	3754.97	22.8091	3649.29	14.8286
2078.28	0.56577	3937.42	22.995	3829.62	16.9893		2177.62	0.70898	3819.47	23.1562	3821.9	13.3648			2137.7	0.31611	3755.16	22.7656	3648.84	14.7597
2098.97	0.34201	3937.11	23.0861	3828.11	16.9855		2178.17	0.73656	3818.87	23.135	3820.56	13.3942			2130.55	0.36883	3754.88	22.766	3647.57	14.7696
2104.62	0.41701	3937.92	23.1795	3827.52	16.865		2183.58	0.58736	3819.33	23.1124	3820.46	13.2623			2144.62	0.31662	3754.97	22.8221	3647.78	14.6463
2084.68	0.57397	3937.19	23.0443	3824.4	16.9964		2180.31	0.83249	3820.18	23.181	3819.56	13.295			2179.57	0.2093	3755.05	22.9154	3646.43	14.6677
2112.85	0.36668	3936.7	23.1149	3825.53	16.9366		2213.48	0.51315	3819.07	23.047	3818.02	13.2938			2133.11	0.45728	3755.02	22.8208	3645	14.7081
2108.72	0.36967	3937.67	22.9922	3824.8	16.9896		2187.13	0.76921	3819.63	23.0197	3817.97	13.1222			2150.48	0.27278	3755.34	22.9185	3644.7	14.6177
2120.37	0.24942	3937.73	23.0649	3825.78	16.8275		2194.41	0.57783	3819.38	22.9975	3816.9	13.1405			2147.28	0.34221	3754.09	22.8401	3643.62	14.6177
2108.8	0.35919	3938.13	23.0126	3824.36	16.7955		2193.55	0.72419	3818.82	22.9717	3815.6	13.1562			2166.7	0.21495	3755.26	22.9883	3643.41	14.5532
2109.78	0.41535	3938	23.02	3821.43	16.7792		2202.58	0.57145	3818.21	23.1564	3816.47	12.9262			2150.07	0.33174	3755.09	22.9715	3642.66	14.5149
2103.79	0.51228	3937	23.0914	3820.98	16.9563		2205.09	0.59594	3818.86	22.9468	3814.51	12.9974			2161.22	0.34957	3754.58	22.9099	3641.88	14.4838
2109.34	0.46745	3936.29	23.0473	3820.3	16.9575		2203.81	0.64496	3819.46	23.1505	3813.27	12.9313			2153.87	0.39928	3755.1	22.916	3640.87	14.4604
2112.71	0.44858	3935.61	22.9869	3820.19	16.8755		2204.79	0.69432	3819.18	23.0772	3813.51	12.8529			2157.8	0.38736	3753.83	22.8146	3640.38	14.4159
2116.94	0.44843	3936.85	22.9187	3820.47	16.5773		2202.32	0.86685	3818.2	23.0972	3812.17	12.899			2158.83	0.34414	3753.77	22.7594	3639.83	14.345
2125.5	0.35611	3936.88	22.985	3817.15	17.0558		2212.31	0.65124	3818.34	22.8332	3811.49	12.8874			2159.83	0.37318	3753.07	22.7868	3638.6	14.3625
2122.37	0.43025	3936.15	23.1604	3820.92	16.4918		2210.14	0.72385	3817.71	22.8101	3810.33	12.828			2155.5	0.45525	3753.52	22.7859	3638.14	14.2906
2133.95	0.40745	3936.28	23.0585	3816.74	16.4534		2217.36	0.63425	3818.33	22.9582	3808.85	12.836			2191.93	0.18549	3753.34	22.8392	3637.68	14.2313
2147.03	0.2832	3937.39	23.1302	3815.74	16.5327		2221.27	0.63107	3819.04	22.9815	3809.26	12.6698			2161.61	0.48383	3753.16	22.7353	3637.82	14.1054
2137.62	0.33354	3937.48	23.0076	3815.77	16.4897		2220.65	0.69585	3818.88	22.8819	3807.09	12.8131			2164.81	0.43351	3753.31	22.6065	3636.67	14.1284
2136.16	0.38099	3936	23.1394	3814.12	16.3161		2226.8	0.67186	3818.2	22.7735	3806.47	12.751			2164.9	0.44701	3752.57	22.6464	3635	14.1732
2138.45	0.40518	3936.99	23.0329	3813.41	16.5101		2228.78	0.59917	3818.03	22.9388	3805.66	12.7258			2179.06	0.36816	3752.67	22.6114	3633.83	14.1674
2132.19	0.53605	3936.23	23.1133	3811.15	16.6289		2229.42	0.63027	3818.62	22.9657	3804.76	12.6939			2182.2	0.32762	3753.15	22.7273	3633.75	14.0858
2132.79	0.55473	3936	23.1578	3812.81	16.55		2229.72	0.71097	3817.5	22.9559	3804.35	12.5624			2192.82	0.23383	3752.24	22.6996	3632.38	14.0972
2141.28	0.45847	3935.58	23.1174	3810.28	16.4537		2242.07	0.5356	3818.65	22.9752	3803.43	12.483			2172.06	0.49692	3753.17	22.5988	3631.71	14.07
2142.53	0.46804	3936.29	23.313	3808.21	16.5743		2246.91	0.63312	3819.05	22.9169	3801.45	12.5602			2175.11	0.47776	3753.11	22.7516	3631.85	13.9435
2157.97	0.30416	3937.4	23.1539	3812.32	16.363		2238.6	0.60541	3817.79	22.8678	3801.29	12.4483			2171.74	0.58039	3753.46	22.6432	3630.36	13.9654
2162.95	0.35497	3935.58	23.2435	3808.06	16.2776		2238.72	0.73331	3818.95	22.7234	3799.9	12.5961			2180.47	0.46339	3753.13	22.7997	3629.79	13.9221
2152.87	0.44807	3936.22	23.1456	3808.94	16.0854		2251.03	0.58111	3818.86	22.8935	3799.91	12.3372			2182.06	0.45472	3753.23	22.7108	3628.55	13.922
2156.57	0.41857	3936.9	23.0433	3805.9	16.2767		2242.97	0.77158	3819.79	22.8276	3797.78	12.4725			2187.3	0.42164	3752.04	22.7273	3626.58	13.9976
2155.81	0.47536	3936.21	23.1599	3803.65	16.4275		2247.89	0.6568	3820.14	22.65	3797.29	12.3984			2196.98	0.42477	3752.3	22.7458	3605.36	15.8407
2152.18	0.57747	3936.87	22.8793	3805.58	16.2535		2255.4	0.68118	3820.33	22.8155	3795.72	12.3764			2190.67	0.4418	3751.92	22.5964	3603.07	15.9583
2156.73	0.52619	3934.56	23.1037	3803.2	16.1873		2256.17	0.63897	3820.51	22.7684	3795.23	12.1822			2205.52	0.39703	3752.98	22.6908	3604.55	15.7196
2163.66	0.46084	3936.19	22.9675	3803.41	16.5542		2259.33	0.61617	3821.86	22.8446	3793.15	12.3551			2190.97	0.51089	3753.47	22.6052	3603.51	15.7122
2164.31	0.49437	3935.85	22.9842	3804.81	16.1486		2255.75	0.77582	3821.56	22.8145	3792.78	12.2326			2200.35	0.40733	3753	22.6211	3602.34	15.7032
2170.48	0.44925	3935.67	23.0297	3800.55	16.1317		2257.49	0.81951	3821.74	22.8284	3791.73	12.2324			2193.43	0.54308	3754.04	22.8611	3601.97	15.6391
2173.12	0.46276	3935.49	23.0244	3801.1	16.116		2257.8	0.79692	3821.86	22.7954	3792.08	12.1123			2205.65	0.43715	3754.16	22.6702	3602.23	15.5087
2172.76	0.48573	3936.26	23.0218	3801.37	16.3275		2262.45	0.737	3823.06	22.8333	3789.69	12.2202			2205.49	0.42023	3753.99	22.7637	3596.61	15.9094
2166.98	0.63255	3935.61	23.0695	3796.98	16.5766		2271.65	0.63374	3823.35	22.9445	3788.87	12.1422			2206.9	0.45871	3753.78	22.7619	3599.52	15.5483
2180.19	0.44202	3935.43	23.0002	3797.59	16.6072		2268.99	0.69794	3823.53	22.9748	3788.11	12.1364			2206.51	0.49093	3754.75	22.7337	3596.69	15.7188
2176.34	0.56854	3935.31	23.203	3798.71	16.783		2265.52	0.92254	3823.21	23.0159	3788.48	12.0665			2214.04	0.39753	3754.21	22.7656	3595.53	15.7022
2176.48	0.6103	3936.31	23.202	3800.66	16.2581		2268.75	0.8909	3823.07	22.9209	3786.68	11.9833			2209.28	0.51881	3754.13	22.8046	3596.36	15.5324
2185.5	0.48439	3937.12	23.1471	3793.88	16.4043		2271.43	0.80818	3823.41	22.7546	3783.99	12.1367			2208.87	0.55399	3753.73	22.6934	3595.57	15.4762
2189.11	0.49611	3936.31	23.1461	3796.53	16.4364		2281.5	0.64104	3822.93	22.8456	3783.97	12.0773			2213.42	0.5374	3754.19	22.6606	3595.3	15.4176
2187.81	0.52044	3936.14	23.0642	3797.02	16.3005		2282.23	0.68939	3824	22.9143	3783.86	11.8553			2222.45	0.41078	3753.51	22.7818	3595.25	15.313
2187.62	0.58724	3935.58	23.0874	3796.28	16.1496		2280.82	0.88138	3823.93	22.6982	3782.19	11.8289			2221.46	0.44434	3754.91	22.83	3594.35	15.3063
2191.98	0.55964	3935.51	23.1988	3795.91	15.9636		2283.59	0.84217	3823.89	22.6892	3782.1	11.8022			2224.53	0.43974	3755.25	22.8551	3592.05	15.3962
2188.35	0.66856	3937.18	23.1658	3794.35	16.0454		2293.32	0.67511	3823.78	22.712	3780.71	11.7257			2233.57	0.35198	3754.18	22.8616	3589.44	15.531
2194.75	0.59772	3936.88	23.1273	3791.57	16.2192		2289.22	0.86396	3824.78	22.6649	3779.03	11.8743			2229.28	0.42925	3755.11	22.8406	3591.14	15.2704
2194.63	0.6445	3935.56	23.1608	3792.74	16.192		2291.26	0.77392	3825.95	22.6859	3777.32	11.8365			2237.45	0.36283	3754.76	22.8112	3589.17	15.3412
2199.09	0.61503	3935.56	23.1162	3790.93	16.1016		2292.32	0.88634	3825.38	22.6028	3776.92	11.7995			2232.27	0.4789	3754.26	22.8842	3589.41	15.2283
2199.96	0.65019	3935.09	23.0939	3790.25	16.1445		2288.72	1.01169	3825.96	22.7058	3776.11	11.7552			2235.86	0.46963	3754.9	22.9928	3586.61	15.3839
2202.09	0.64977	3934.87	23.1831	3788.34	16.4787		2297.74	0.84432	3826.41	22.6363	3774.86	11.7932			2231.37	0.5517	3754.54	22.8629	3585.67	15.3705
2212.52	0.51244	3935.9	23.1726	3790.34	16.2917		2297.03	0.93677	3827.38	22.8535	3774.07	11.7348			2239.85	0.45684	3754.79	22.8226	3580.84	15.6926
2211.4	0.60349	3935.85	23.0808	3789.14	16.247		2300.67	0.89563	3826.35	22.8827	3772.53	11.6585			2243.01	0.43122	3755.31	22.9351	3585.82	15.1218
2218.23	0.53727	3935.45	23.0049	3789.84	16.2072		2307.65	0.85479	3827.04	22.9275	3771.9	11.6494			2241.55	0.49978	3755.1	22.7892	3583.33	15.2566
2225.37	0.46666	3935.24	22.9542	3787.27	15.9406		2306.02	0.87891	3828.47	22.8736	3771.82	11.4679			2249.19	0.3971	3755.38	22.9221	3583.46	15.1481
2217.73	0.60198	3935.49	22.9174	3785.49	16.079		2310.58	0.84814	3826.94	22.8694	3769.31	11.6043			2239.76	0.6158	3755.86	22.9365	3579.12	15.4373
2231.62	0.4159	3935.57	23.0601	3785.93	16.0081		2311.2	0.9427	3827.29	22.8472	3768.34	11.4724			2246.54	0.58255	3755.03	22.9354	3572.77	15.9218
2218.55	0.69151	3936.12	23.1181	3784.23	15.904		2311.94	0.95353	3828.23	22.9443	3768.81	11.4204			2252.68	0.45821	3755.06	22.9001	3576.71	15.4431
2230.15	0.5412	3936.41	23.1875	3784.29	15.8969		2310.35	1.02414	3828.43	22.9633	3766.14	11.5982			2257.38	0.41175	3755.65	22.8587	3573.26	15.651
2223.46	0.7127	3937.09	23.2027	3783.95	15.878		2326.99	0.66151	3828.45	23.0212	3766.47	11.3898			2271.86	0.29715	3756	22.8896	3577.77	15.1418
2227.63	0.69022	3937.08	23.0403	3781.41	16.1387		2320.95	0.91464	3828.92	22.7173	3764.78	11.4749			2276.64	0.35637	3755.32	23.0091	3574.81	15.3198
2228.85	0.70681	3935.8	23.2843	3783.61	15.9214		2325.43	0.94411	3829.46	22.64	3764.1	11.4378			2257.75	0.57573	3754.18	22.7743	3568.43	15.8029
2232.13	0.67611	3937.05	23.131	3780.83	15.7525		2323.2	1.05425	3828.68	22.8016	3763.42	11.2912			2261.82	0.49402	3755.28	22.9053	3570.38	15.5186
2232.35	0.72028	3936.05	23.0986	3778.35	16.0876		2332.55	0.80707	3829.28	22.7534	3761.82	11.3721			2263.73	0.50524	3755.19	22.9758	3564.61	15.9559
2237.61	0.68416	3935.68	23.1306	3782.67	16.0871		2334.58	0.89701	3828.7	22.8986	3760.72	11.2692			2261.02	0.59571	3754.81	23.0807	3573.18	15.0622
2247.24	0.54315	3935.46	23.1365	3780.79	15.709		2337.16	0.94636	3829.68	22.9076	3759.72	11.2741			2265.23	0.56855	3754.88	23.2377	3567.45	15.4824
2249.94	0.55263	3936.13	23.23	3777.4	15.4385		2333.68	1.0849	3829.92	22.8392	3758.82	11.2238			2273.87	0.47496	3754.55	23.254	3567.6	15.3476
2245	0.67926	3935.14	23.2367	3776.13	15.532		2333.84	1.07093	3830.64	22.9472	3757.75	11.2892			2278.7	0.4458	3754.17	23.033	3566.03	15.3893
2256.85	0.53342	3934.77	23.1957	3776.4	15.6627		2341.92	0.97293	3831.26	23.0256	3756.45	11.2158			2276.6	0.47964	3753.32	23.0106	3560.81	15.7551
2254.53	0.60609	3935.3	23.0162	3776.3	15.5096		2346.08	0.93649	3830.71	23.0683	3757.08	11.1111			2279.23	0.46628	3753.87	22.8956	3559.73	15.7501
2246.52	0.81876	3935.41	23.0349	3776.55	15.3049		2344.75	0.9858	3831.94	23.1767	3754.44	11.2361			2276.94	0.56132	3752.31	22.9215	3558.53	15.7689
2249.99	0.80786	3936.2	23.1589	3774.3	15.4393		2347.76	0.96818	3831.49	23.0404	3753.25	11.2765			2277.42	0.58649	3752.57	22.9762	3559.78	15.5444
2254.22	0.75738	3936.25	23.0943	3773.23	15.5309		2348.32	1.05231	3831.94	23.0204	3753.97	10.8973			2283.09	0.5439	3753.72	23.1369	3563.88	15.0769
2251.12	0.8754	3935.29	23.0617	3771.58	16.0045		2352.06	1.00329	3832.08	23.072	3752.27	10.9156			2281.3	0.62082	3753.75	22.9825	3558.74	15.4427
2261.63	0.71598	3934.87	23.0344	3771.72	15.7585		2352.16	1.08036	3831.72	23.0722	3751.4	10.9233			2287.36	0.52565	3752.77	22.9266	3557.78	15.4212
2262.94	0.73982	3936.5	22.9485	3774.53	15.5838		2359.67	0.95348	3831.81	23.0228	3749.43	10.9933			2286.73	0.59316	3752.55	22.9119	3555.9	15.4997
2271.58	0.6111	3935.25	23.1914	3770.29	15.6024		2355.78	1.13484	3832.39	23.0565	3748.52	10.8926			2288.83	0.58132	3752.32	22.8551	3555	15.4687
2265.17	0.80032	3936.08	23.1871	3767.1	15.5192		2362.87	1.02058	3832.39	22.9207	3747.62	10.9529			2298.34	0.50839	3752.87	22.9476	3553.62	15.4857
2270.79	0.74576	3935.76	23.0584	3769.39	15.5421		2361.71	1.13733	3831.94	22.9986	3747.29	10.8245			2289.63	0.67293	3753.57	22.8804	3553.92	15.3735
2270.83	0.78256	3935.74	23.1107	3770.66	15.7325		2369	0.9845	3833.74	22.9188	3744.81	11.0156			2295.47	0.59534	3753.16	22.9417	3553.16	15.3477
2276.77	0.71195	3936.37	23.1412	3766.42	16.0012		2364.84	1.22652	3832.78	22.986	3744.1	10.8944			2303.36	0.49192	3752.42	22.9234	3552.36	15.3139
2279	0.73309	3936.39	23.0251	3767.97	15.606		2373.32	0.94515	3833.86	23.1103	3743.66	10.8042			2304.49	0.51447	3752.28	22.8944	3551.89	15.2508
2278.7	0.78882	3935.85	22.9988	3768.17	15.5229		2377.21	0.90783	3832.63	23.3364	3742.33	10.9235			2306.46	0.52421	3752.89	22.8994	3551.06	15.2151
2284.65	0.72401	3935.48	22.9441	3762.81	15.3169		2372.2	1.09379	3833.34	23.2116	3742.15	10.6358			2310.31	0.48295	3752.74	23.0885	3550.06	15.1982
2287.14	0.73173	3934.19	23.0785	3766.82	15.692		2377.58	1.12007	3833.11	23.1793	3741.29	10.7452			2309.16	0.5426	3752.01	23.102	3549.5	15.146
2288.36	0.73649	3934.96	22.9766	3760.84	15.7295		2379.92	1.13061	3832.77	23.2008	3739.36	10.7663			2316.35	0.46455	3751.32	23.1762	3548.75	15.1199
2283.68	0.90262	3935.04	22.858	3763.48	15.8882		2381.81	1.05974	3832.52	23.2069	3738.3	10.8238			2313.27	0.5628	3751.53	23.0637	3548.1	15.0626
2292.5	0.77257	3934.2	22.883	3762.24	15.7505		2392.93	0.92897	3832.3	23.0491	3736.15	10.8443			2310.32	0.66718	3751.08	23.025	3542.91	15.4384
2287.31	0.93846	3934.27	22.8816	3762.16	15.8587		2386.43	1.17349	3832.32	23.0832	3735.97	10.7342			2313.63	0.659	3750.74	22.956	3543.24	15.3017
2296.95	0.78452	3935.26	22.9565	3763.06	15.3481		2387.16	1.20056	3832.76	23.119	3735.75	10.665			2318.18	0.59554	3750.2	22.8578	3546.36	14.9198
2301.89	0.72598	3934.6	23.0812	3757.95	15.522		2382.93	1.38917	3832.35	23.224	3734.03	10.7487			2319.49	0.62293	3749.75	22.9749	3544.48	14.9928
2302.89	0.77209	3935.67	23.0433	3760.86	15.3538		2389.91	1.28461	3831.91	23.2448	3732.95	10.6793			2316.9	0.71976	3750.2	22.9701	3545.02	14.8347
2300.72	0.87226	3935.36	22.9957	3760.33	15.7876		2394.62	1.22621	3832.84	23.2037	3733.38	10.4972			2328	0.54253	3749.61	22.8002	3542.58	14.9511
2300.88	0.93471	3935.3	23.0825	3758.5	15.6977		2392.97	1.31617	3832.03	23.2805	3730.8	10.6822			2322.45	0.71757	3749.09	22.7535	3541.89	14.9125
2307.56	0.83598	3935.7	23.1879	3756.92	15.2393		2400.52	1.12661	3832.58	23.0521	3731.6	10.4397			2328.9	0.60901	3749.27	22.8632	3542.01	14.79
2311.82	0.80105	3935.45	23.1562	3755.3	15.7947		2400.86	1.26434	3833.41	23.2967	3729.25	10.5357			2328.75	0.65805	3750.7	22.775	3538.11	15.0652
2313.92	0.80948	3936.24	23.0408	3757.5	15.6805		2403.35	1.2227	3832.88	23.4115	3727.93	10.5137			2330.61	0.6679	3751.29	22.8904	3538.79	14.8867
2319.4	0.74567	3935.42	22.8961	3754.8	15.6824		2402.6	1.37127	3832.81	23.3073	3726.72	10.6471			2332.62	0.69126	3750.68	22.7655	3539.13	14.7496
2319.95	0.80287	3935.39	23.0297	3753.04	15.6519		2407.66	1.20649	3832.79	23.2469	3727.28	10.4763			2340.27	0.57985	3749.93	22.6804	3538.63	14.6798
2320.59	0.84647	3935.74	23.0014	3753.04	15.4994		2412.18	1.19613	3833.18	23.1821	3724.77	10.6146			2336.22	0.71167	3750.51	22.5652	3538.12	14.625
2322.14	0.8662	3935.02	23.0772	3753.1	15.722		2412.24	1.23553	3833.59	23.1373	3723.86	10.4422			2336.79	0.72785	3750.19	22.5893	3536.1	14.7035
2328.03	0.79573	3934.9	23.1576	3754.43	15.7045		2415.54	1.26901	3833.19	23.1952	3722.19	10.5457			2341.69	0.70234	3750.7	22.5673	3532.87	14.8841
2325.68	0.9117	3935.22	23.2225	3756.7	14.8099		2417.93	1.21954	3833.33	23.1513	3721.47	10.5048			2345.63	0.68557	3750.63	22.4253	3534.94	14.6101
2329.35	0.86658	3935.85	23.1832	3747.97	15.2508		2416.36	1.36817	3833.5	23.303	3721.62	10.1693			2344.27	0.73548	3750.84	22.5455	3536.22	14.37
2330.21	0.91025	3935.4	23.1234	3747.93	15.4255		2420.7	1.31056	3833.12	23.2911	3720.59	10.2154			2344.6	0.76585	3752.54	22.632	3526.43	15.1856
2332.88	0.90338	3934.66	22.9876	3749	15.6957		2424.79	1.23543	3833.59	23.1835	3717.35	10.4098			2352.37	0.64229	3752.1	22.6132	3526.49	15.0595
2337.15	0.86587	3934.91	22.9563	3748.77	15.5567		2427.31	1.20493	3833.58	23.2207	3717.21	10.2962			2346.8	0.8287	3751.25	22.6559	3531.88	14.4504
2340.42	0.84107	3935.25	22.8627	3748.79	15.2831		2428.52	1.17269	3833.45	23.2995	3715.81	10.3749			2352.44	0.755	3751.66	22.6364	3523.57	15.1264
2336.6	0.96374	3934.72	23.038	3746.94	15.451		2433.4	1.24614	3832.36	23.3795	3715.82	10.2732			2353.17	0.77781	3751.49	22.5699	3519.65	15.397
2341.01	0.9185	3934.82	23.0316	3747.6	15.2773		2427.98	1.44187	3833.07	23.2469	3715.25	10.1277			2355.31	0.77447	3752.03	22.5418	3521.21	15.1349
2349.37	0.81569	3935.87	23.0893	3744.57	15.297		2425.27	1.64219	3834.04	23.1535	3712.88	10.3842			2360.78	0.69559	3751.83	22.5627	3521.04	15.0361
2350.21	0.83611	3935.95	23.0126	3741.97	15.3778		2428.8	1.51723	3832.91	23.2494	3713.22	10.141			2360.17	0.76938	3751.97	22.6719	3525.37	14.5512
2350.12	0.89187	3935.5	23.0117	3742.84	15.5492		2438.51	1.30185	3832.74	23.2262	3710.17	10.2466			2362.75	0.76074	3752.97	22.6812	3519.24	14.9861
2354.3	0.84951	3934.83	23.1047	3741.72	15.5141		2437.93	1.39032	3833.37	23.1339	3708.34	10.5039			2362.5	0.83952	3752.68	22.6409	3516.13	15.1917
2354.98	0.90361	3935.96	23.1367	3740.2	15.5805		2436.98	1.53702	3832.82	23.1507	3708.12	10.2449			2367.1	0.78015	3752.86	22.7531	3521.33	14.6057
2358.41	0.9165	3935.32	23.1095	3743.46	15.1408		2443.18	1.40919	3833.03	23.1697	3708.58	10.0455			2370.73	0.74483	3754.06	22.7612	3516.25	14.9587
2354.07	1.08835	3936.1	23.1834	3739.05	15.3644		2444.6	1.39844	3832.39	23.1415	3706.5	10.1781			2372.68	0.75318	3754.72	22.7873	3514.31	15.036
2360.14	0.99731	3935.41	23.2591	3740.01	15.6889		2446.92	1.39724	3831.66	23.227	3705.15	10.1126			2366.92	0.95032	3753.67	22.8379	3514.62	14.9039
2359.42	1.07779	3936.08	23.1467	3741.27	15.1286		2444.2	1.54722	3832.41	23.0129	3704.96	9.94247			2375.16	0.79979	3754.43	22.7589	3513.43	14.8939
2363.77	1.03361	3935.39	23.0652	3733.95	15.2932		2449.72	1.39706	3831.96	23.0066	3703.92	9.97021			2369.73	0.99109	3754.04	22.7581	3512.97	14.8344
2364.88	1.07158	3934.56	22.9284	3735.4	15.5246		2448.09	1.60135	3832.75	23.0154	3703.24	9.82998			2379.42	0.79969	3753.17	22.7198	3512.46	14.7859
2367.81	1.0714	3935.5	22.9911	3737.89	15.2293		2455.6	1.43706	3832.15	23.0531	3702.63	9.70008			2379.9	0.85633	3754.05	22.8271	3511.09	14.8134
2374.08	0.99279	3936.48	22.9876	3733.52	15.3789		2455.46	1.4697	3833.21	22.9561	3700.36	9.93233			2384.36	0.79511	3753.86	22.7641	3509.49	14.8476
2372.4	1.11456	3935.28	22.9399	3735.99	15.1177		2457.78	1.49344	3832.33	23.0012	3699.76	9.85662			2388.16	0.76024	3753.57	22.7177	3507.66	14.9052
2375	1.1258	3934.72	22.9464	3734.27	15.0612		2455.14	1.6497	3832.36	23.0865	3698.31	9.99379			2384.5	0.91425	3753.92	22.8309	3508.17	14.7507
2380.86	1.05634	3935.54	22.9893	3731.99	15.2094		2459.29	1.61113	3832.93	23.2749	3697	9.80708			2385.24	0.93929	3753.89	22.8893	3505.11	14.9232
2386.6	1.0051	3935.42	23.0146	3731.15	15.3092		2462.57	1.55599	3832.43	23.1053	3694.92	10.0042			2392.4	0.8128	3752.65	22.8854	3506.45	14.6985
2383.71	1.14262	3936.3	23.0069	3731	15.1681		2465.07	1.60048	3831.69	23.2204	3695.47	9.88061			2389.58	0.95171	3752.81	22.8632	3505.68	14.6867
2378.9	1.33697	3935.58	23.1037	3731.74	15.0056		2468.2	1.53072	3833.22	23.2238	3692.98	9.85157			2393.56	0.90377	3753.44	22.8985	3505.45	14.5804
2388.17	1.18874	3936.45	23.0702	3729.74	15.2878		2470.01	1.61415	3832.54	23.1855	3693.63	9.73456			2396.43	0.88985	3753.04	22.7202	3502.61	14.7546
2395.22	1.09791	3935.17	23.0862	3729.22	15.2964		2471.51	1.67427	3832.2	23.2527	3691.53	9.8109			2398.9	0.88844	3752.74	22.8572	3500.64	14.8069
2396.49	1.14827	3935.8	23.1167	3730.34	15.2668		2472.13	1.63677	3832.46	23.1505	3691.2	9.7371			2398.81	0.93044	3752.4	22.7054	3504.16	14.397
2398.74	1.16706	3935.24	23.2396	3727.27	15.2989		2470.82	1.83818	3832.67	23.0247	3689.14	9.79658			2401.88	0.91981	3752.8	22.5719	3500.98	14.571
2398.94	1.24078	3936.8	23.1869	3728.66	14.8304		2476.49	1.63699	3832.77	23.1626	3687.6	9.79198			2401.09	0.99795	3752.82	22.731	3498.89	14.658
2406.83	1.1176	3936.14	23.162	3726.01	14.869		2478.1	1.67556	3833.21	22.9311	3687.08	9.82757			2405.08	0.95556	3752.64	22.6572	3493.69	15.0376
2409.92	1.12504	3935.28	23.1394	3729.31	14.7205		2480.65	1.65324	3833.54	23.0278	3686.93	9.59371			2408.81	0.91158	3753.71	22.7578	3492.01	15.0775
2410.35	1.16907	3935.53	23.1981	3721.48	14.9106		2477.83	1.92101	3833.37	23.0888	3685.84	9.68795			2413.53	0.84915	3754.17	22.7644	3497.58	14.4787
2408.74	1.27072	3935.84	23.1547	3725.44	15.046		2483.9	1.6807	3834.35	22.8762	3683.46	9.66506			2411.09	0.96425	3752.83	22.6328	3497.99	14.3373
2413.6	1.21163	3936.45	23.0592	3724.59	14.941		2482.65	1.7838	3834.91	22.7452	3683.11	9.54149			2410.57	1.04122	3753.64	22.6774	3489.33	15.0214
2415.85	1.2452	3935.95	23.1282	3721.61	15.0409		2483.55	1.89579	3835.65	22.7619	3681.37	9.64261			2413.43	1.03091	3754.51	22.7649	3486.99	15.1371
2418.03	1.23384	3935.53	23.1349	3717.56	16.1526		2484.27	1.89621	3835.42	22.5676	3680.77	9.62088			2418.66	0.95976	3753.9	22.7588	3485.88	15.1203
2416.52	1.34076	3936.04	23.2452	3720.91	16.2387		2491.24	1.77421	3835.28	22.6108	3679.38	9.54408			2415.17	1.10278	3753.88	22.7658	3486.59	14.9604
2421.54	1.27933	3936.09	23.1807	3720.42	16.4605		2492.05	1.88395	3835.48	22.86	3679.67	9.44532			2421.53	0.99861	3755.09	22.8698	3484.84	15.0218
2415.33	1.49874	3935.53	23.2209	3721.78	16.0466		2493.46	1.78796	3836.84	22.8805	3676.96	9.48652			2425.07	0.96296	3754.48	22.7744	3484.86	14.9192
2425.32	1.31469	3935.99	23.1873	3716.61	16.2454		2494.5	2.00264	3836.29	22.9308	3676.57	9.50504			2423.21	1.07174	3754.33	22.958	3484.12	14.888
2429.6	1.2625	3935.73	23.2491	3718.81	16.3358		2495.56	1.82854	3837.84	23.0528	3674.76	9.48176			2428.21	0.99981	3754.62	22.8375	3482.76	14.9207
2422.09	1.52277	3935.14	23.1223	3717.07	16.2875		2499.51	1.78649	3836.41	23.0737	3673.44	9.51926			2430.82	0.99692	3754.86	22.7886	3485.85	14.5161
2433.83	1.30662	3934.72	23.1257	3716.6	16.0046		2502.55	1.77234	3837.61	22.9141	3673.72	9.33079			2430.47	1.06166	3755.94	22.8884	3482.93	14.6701
2434.9	1.3351	3934.74	23.0912	3714.98	16.2369		2503.72	1.88288	3837.69	22.8387	3671.5	9.56634			2436.36	0.95203	3755.32	22.893	3479.97	14.8479
2440.7	1.25187	3934.67	22.959	3719.5	15.4511		2503.64	1.93071	3836.64	22.9877	3672.04	9.36799			2435.78	1.04487	3754.33	22.8758	3479.96	14.7548
2439.9	1.33191	3934.28	22.9884	3713.03	15.7719		2504.2	1.96237	3836.68	22.9596	3670.67	9.27058			2440.26	0.99598	3755.62	22.8822	3479.45	14.6872
2441.61	1.36444	3933.88	23.0002	3713.21	15.9717		2504.13	2.09993	3836.96	22.9505	3668.6	9.38443			2437.64	1.11713	3754.44	22.9044	3477.89	14.7324
2441.79	1.42097	3933.47	22.8598	3712.08	15.9243		2508.87	2.03463	3836.42	22.8732	3668.95	9.21298			2443.06	1.02856	3753.58	22.8332	3478.63	14.5683
2444.93	1.39923	3933.4	23.0123	3714.1	15.6964		2509.91	2.04683	3836.35	22.9386	3666.72	9.29069			2442.85	1.0853	3755.02	22.8568	3477.14	14.6041
2448.28	1.38149	3933.91	23.0028	3715.04	14.4901		2514.54	1.90981	3836.71	23.0937	3665.35	9.38951			2441.71	1.2018	3754.48	22.7087	3475.96	14.6026
2452.38	1.35712	3934.74	22.984	3704.21	15.4284		2514.73	2.0585	3836.44	22.939	3663.27	9.35541			2443.86	1.20762	3755.23	22.7706	3474.69	14.6104
2449.33	1.47594	3935.24	23.0869	3707.19	15.7616		2514.2	2.13599	3837.08	22.9562	3662.94	9.10227			2444.67	1.23175	3754.39	22.8135	3472.71	14.6889
2452.35	1.46818	3934.32	22.9511	3708.01	15.8798		2521.77	2.11611	3837.73	23.1247	3660.53	9.39845			2449.7	1.16648	3754.29	22.8129	3474.15	14.4565
2453.38	1.50544	3934.71	22.9461	3708.73	15.8079		2520.65	2.09762	3838.48	23.0672	3660.33	9.25676			2451.08	1.19151	3755.16	22.8317	3473	14.462
2455.96	1.52879	3933.98	23.1774	3708.41	15.6517		2522.69	2.14585	3837.52	23.052	3660.89	9.09921			2452.85	1.2012	3755.52	22.949	3471.91	14.4403
2457.16	1.54933	3934.93	23.0861	3704.91	15.8228		2523.46	2.24528	3838.19	23.1267	3658.17	9.26604			2456.71	1.15869	3755.8	23.0183	3467.25	14.7701
2457.73	1.60569	3933.61	23.0591	3706.33	15.7417		2524.21	2.21899	3838.1	23.2739	3658.59	9.10024			2457.49	1.21065	3756.65	22.8508	3469.34	14.4724
2460.82	1.60818	3934.26	23.0275	3703.19	15.6751		2525.77	2.33388	3838.53	23.1594	3655.44	9.24431			2461.02	1.17145	3755.85	22.9134	3467.63	14.5077
2462.95	1.5887	3934.73	23.2059	3703.96	15.7849		2532.13	2.27074	3839.09	23.2883	3654.83	9.17986			2458.61	1.2856	3755.95	22.7649	3469.63	14.2352
2466.91	1.56362	3936.01	23.0341	3704.59	15.5317		2532.31	2.24668	3838.34	23.0858	3652.77	9.2237			2461.39	1.28943	3755.61	22.866	3468.38	14.2604
2470.68	1.54283	3933.74	23.1668	3701.12	15.4924		2534.55	2.20888	3838.68	23.1733	3651.27	9.24211			2460.82	1.3637	3755.6	22.8554	3468.15	14.1569
2474.63	1.51466	3933.92	23.072	3701.06	15.4821		2536.39	2.34234	3838.59	23.1195	3649.92	9.28514			2460.53	1.45	3755.1	22.8866	3461.44	14.6758
2476.97	1.50767	3932.9	23.2449	3701.37	15.5044		2536.09	2.34671	3838.01	23.1163	3650.75	9.1437			2462.54	1.44129	3755.04	22.7862	3464.64	14.2782
2474.28	1.65361	3933.8	23.0893	3698.86	15.4542		2538.28	2.42783	3838.21	22.9795	3647.67	9.26714			2464.1	1.44961	3754.91	22.7334	3463.83	14.2479
2475.28	1.67365	3933.29	22.9785	3697.02	15.2545		2543.72	2.35245	3837.89	23.0615	3647.9	9.16007			2470.64	1.34976	3755.06	22.837	3462.38	14.2745
2481.84	1.58731	3932.23	23.0892	3697.9	15.4398		2542.25	2.47018	3838.07	23.0043	3647.46	9.00864			2473.42	1.32901	3755.2	22.8107	3464.29	14.003
2484.14	1.6049	3933.86	23.037	3697.29	15.3281		2544.33	2.53747	3838.74	23.0803	3645.19	9.23976			2471.34	1.46448	3755.01	22.7589	3459.65	14.3166
2482.29	1.71764	3934.38	22.9118	3696.14	15.1756		2544.4	2.5628	3838.94	23.1357	3644.45	9.12845			2475.58	1.39278	3754.93	22.9159	3457.46	14.4157
2487.43	1.65266	3932.8	22.9947	3695.79	15.3255		2547.57	2.48634	3839.16	22.9514	3644.81	8.95119			2475.48	1.46948	3755.39	22.8368	3454.65	14.5758
2485.61	1.75728	3933.6	23.1051	3695.39	15.3332		2549.08	2.57535	3838.61	23.0787	3641.24	9.29338			2480.39	1.39148	3755.17	22.6763	3454.1	14.5145
2487.01	1.77993	3934.42	23.0921	3691.91	15.1911		2551	2.67452	3838.77	23.0576	3641.72	9.10738			2480.07	1.45699	3754.85	22.7958	3446.38	15.1319
2489.56	1.77974	3934.95	23.1791	3692.51	15.0754		2550.84	2.61535	3838.84	23.1522	3640.71	9.00668			2485.55	1.3835	3755.21	22.7604	3452.94	14.4056
2485.98	1.94662	3934.49	23.0837	3690.5	15.0894		2555.6	2.63403	3838.55	23.0112	3639.04	9.07272			2487.99	1.37073	3756.12	22.7446	3455.54	14.0728
2491.41	1.86845	3933.38	22.9675	3691.62	15.1453		2554.53	2.68096	3838.76	22.9804	3637.73	9.05912			2488.1	1.43109	3755.05	22.8468	3444.03	15.0139
2493.91	1.87717	3934.71	22.9914	3687.32	15.3438		2557.1	2.7178	3837.86	23.1353	3636.09	9.09289			2489.84	1.4457	3753.82	22.8233	3447.39	14.6128
2494.84	1.92903	3933.89	23.1121	3693.7	15.1054		2559.2	2.76113	3837.52	23.0511	3634.7	9.0531			2489.83	1.5099	3753.85	22.7633	3448.01	14.4343
2497.4	1.90657	3933.36	22.9733	3687.42	14.8039		2559.8	2.76534	3837.79	23.1473	3634.07	8.93733			2491.73	1.53718	3754.97	22.8314	3440.18	15.0815
2495.36	2.02841	3932.55	22.8773	3686.04	14.7543		2560.98	2.91113	3838.96	23.0447	3633.87	8.90159			2494.76	1.51231	3753.94	22.7274	3446.13	14.4064
2501.62	1.93576	3932.63	23.0917	3684.52	14.8868		2562.85	2.79885	3837.76	23.0808	3632.88	8.77586			2493.83	1.60117	3754.88	22.9097	3440.9	14.7966
2500.89	2.03599	3933.48	23.1022	3685.07	14.8349		2566.11	2.80668	3838.49	23.0237	3631.93	8.81897			2494.25	1.6491	3754.68	22.7956	3437.77	14.981
2509.71	1.87635	3934.25	22.9421	3679.45	15.1666		2567.49	2.84809	3838.18	22.9842	3629.73	8.86764			2494.7	1.70129	3753.94	22.8224	3436.11	15.0288
2505.94	2.0342	3933.2	22.8657	3682.44	15.8691		2566.97	2.97625	3838.4	23.069	3629.41	8.69924			2497.46	1.68463	3754.15	22.8504	3434.17	15.104
2505.51	2.12045	3933.2	22.8937	3686.64	14.9513		2569.6	2.99685	3838.9	22.9058	3627.8	8.76646			2502.78	1.59914	3754.57	22.8654	3436.63	14.7605
2512.43	2.00614	3933.07	23.1029	3682.69	14.7114		2571.37	2.99941	3837.25	23.0814	3626.04	8.8472			2503.5	1.64088	3753.71	22.787	3435.99	14.7321
2515.27	2.00937	3934.15	23.0792	3682.29	14.5082		2573.15	3.01186	3838.4	23.2078	3624.13	8.89379			2506.34	1.62601	3754.42	22.8582	3433.15	14.8813
2513.85	2.11777	3933.89	23.0401	3680.71	14.5437		2573.6	3.10247	3838	22.955	3624.31	8.74705			2506.81	1.68573	3754.03	22.8365	3430.78	14.9909
2514.46	2.16045	3933.26	23.0148	3678.76	14.6325		2575.41	3.01291	3838.41	23.2691	3622.79	8.78344			2509.21	1.67702	3754.19	22.9298	3436.22	14.3944
2514.14	2.2364	3932.7	22.9865	3673.76	15.5392		2577.25	3.06727	3838.22	23.1065	3622.03	8.66995			2507.71	1.78817	3753.16	22.8591	3432.46	14.6159
2516.8	2.23829	3933.34	22.9789	3680.7	15.6685		2580.04	3.07038	3837.53	23.1939	3621.3	8.61532			2509	1.82167	3753.59	22.8348	3430.33	14.7089
2522.06	2.1687	3933.67	22.9084	3682.26	14.7491		2580.7	3.23211	3838.7	23.132	3619.73	8.76807			2512.87	1.76773	3753.45	22.7463	3430.38	14.6069
2523.59	2.18641	3933.23	23.128	3674.05	14.5893		2582.33	3.22423	3838.68	23.0963	3617.92	8.72085			2516.25	1.73325	3753.48	22.8612	3428.15	14.6981
2522.66	2.26793	3934.58	23.0481	3675.85	15.236		2582.19	3.25031	3838.87	23.0868	3618.32	8.50475			2519.96	1.69601	3753.02	22.897	3427.67	14.6419
2529.38	2.16937	3933.16	23.1179	3675.97	14.6654		2582.03	3.34252	3838.61	23.1303	3615.09	8.67647			2516.49	1.86818	3753.48	22.8138	3427.59	14.5329
2526.09	2.3217	3933.54	23.1052	3669.99	15.4768		2586.92	3.41221	3838.59	23.1983	3614.85	8.76596			2517.12	1.92025	3754.4	22.9185	3426.69	14.5189
2529.18	2.31158	3933.1	23.0517	3673.86	15.4575		2588.17	3.48009	3838.3	23.046	3614.91	8.55988			2527.46	1.68108	3753.84	22.94	3424.98	14.5763
2533	2.26541	3932.17	23.0191	3672.3	15.3671		2592.57	3.37028	3838.4	23.1494	3613.09	8.58221			2521.16	1.93676	3752.99	22.7347	3424.97	14.4703
2533.13	2.3486	3934.02	22.9706	3671.42	15.5542		2591.86	3.42071	3838.84	22.9528	3610.86	8.64161			2522.16	1.96437	3752.32	22.7852	3427.37	14.1322
2536.28	2.33376	3934.56	22.954	3670.56	15.4852		2596.65	3.38239	3837.69	23.204	3610.27	8.6569			2524.51	1.96881	3752.27	22.7581	3426.31	14.1237
2531	2.55094	3934.33	22.8804	3671.45	15.2643		2593.29	3.51172	3838.5	23.3365	3609.35	8.64968			2527.37	1.93595	3753.87	22.8413	3423.49	14.2909
2539.21	2.39088	3935.44	22.865	3668.41	15.3657		2593.77	3.70551	3838.58	23.2137	3607.61	8.65436			2527.74	2.00479	3754.01	22.8831	3420.86	14.4107
2542.3	2.39202	3934.87	23.0297	3668.59	15.4185		2596.87	3.70017	3838.32	23.411	3606.15	8.69818			2527.61	2.063	3754.21	22.9323	3420.89	14.3265
2543.32	2.42162	3934.22	23.0179	3670.96	15.1029		2594.27	3.86278	3838.11	23.2371	3604.89	8.55464			2529.38	2.07379	3753.36	22.8812	3419.78	14.3228
2543.66	2.4819	3934.13	23.0621	3671.24	14.132		2600.7	3.6476	3838.26	23.1618	3605.22	8.49648			2533.95	2.02467	3753.35	22.8157	3419.25	14.2641
2542.7	2.58129	3935.41	23.1132	3663.75	14.104		2600.66	3.79334	3837.79	23.1128	3604.69	8.37666			2533.76	2.09079	3752.52	22.7054	3416.91	14.3709
2548.94	2.48171	3934.91	23.1413	3661.34	14.9415		2599.06	3.96402	3837.12	23.0098	3601.58	8.61388			2536.93	2.06982	3752.65	22.5969	3417.14	14.2609
2547.75	2.57749	3934.92	22.9682	3664.89	15.0606		2604.85	3.84209	3837.31	23.0075	3599.64	8.64568			2542.53	1.97105	3753.07	22.7725	3418.13	14.0417
2550.2	2.60557	3934.54	22.8681	3661.83	15.0188		2605.59	3.93115	3837.69	23.1178	3598.98	8.60973			2543.19	2.0105	3753.16	22.8036	3416.75	14.0668
2549.65	2.68284	3934.57	23.0555	3665.26	15.0443		2603.64	4.07341	3837.08	22.9919	3599.5	8.4423			2540.71	2.14335	3752.92	22.7254	3415.29	14.0912
2553.03	2.65792	3934.36	23.1551	3662.09	15.0754		2606.63	4.1065	3838.13	23.0056	3597.49	8.46499			2543.66	2.11398	3751.97	22.6799	3414.07	14.1098
2553.78	2.71463	3934.79	22.9702	3663.08	14.9533		2609.59	3.977	3837.28	22.9379	3597.01	8.36187			2544.83	2.15119	3752.33	22.8235	3413.85	14.0218
2555.76	2.73685	3934.46	23.0419	3662.75	14.7329		2611.76	4.0265	3837.44	23.0465	3595.7	8.35054			2550.82	2.04106	3752.2	22.8094	3412.16	14.0862
2555.06	2.81797	3935.5	23.1636	3658.42	14.4779		2613.16	4.16727	3838.16	23.0067	3594.33	8.36647			2550.52	2.13079	3752.79	22.7881	3411.48	14.0228
2555.68	2.85275	3935.31	23.1845	3660.2	14.8099		2614.29	4.1286	3838.88	22.9798	3592.67	8.38083			2550.05	2.21039	3752.08	22.7759	3407.11	14.3251
2557.55	2.8918	3935.68	23.054	3658.67	14.87		2612.78	4.24549	3838.08	22.8072	3592.42	8.30579			2549.57	2.28039	3752.81	22.7805	3409.11	14.0549
2558.4	2.94106	3935.11	23.1808	3658.05	14.6208		2615.33	4.27959	3837.64	22.9999	3591.5	8.2634			2554.11	2.20736	3752.16	22.8218	3408.97	13.9594
2560.38	2.95684	3934.83	23.3108	3653.97	14.7483		2618.26	4.23932	3837.08	23.0723	3590.61	8.24827			2554.75	2.2709	3751.98	22.6717	3408.59	13.8892
2565.84	2.88511	3936.45	23.1391	3656.03	14.7865		2615.13	4.38408	3837.81	23.0346	3588.35	8.38978			2556.25	2.30179	3752.04	22.6245	3404.26	14.1904
2569.2	2.84955	3934.53	23.053	3655.23	14.7244		2617.12	4.37567	3838.63	22.9028	3586.03	8.39242			2558.62	2.29758	3752.17	22.6338	3402.66	14.2196
2569.96	2.9001	3934.65	23.1618	3654.32	14.816		2620.27	4.45561	3837.73	23.0644	3585.32	8.33638			2558.82	2.34976	3751.83	22.6868	3406.22	13.7832
2574.38	2.85786	3934.74	23.2151	3654.93	14.7534		2619.58	4.52306	3837.73	23.0911	3585.46	8.17021			2559.35	2.40818	3752.18	22.7771	3403.41	13.9557
2572.43	2.97955	3934.18	23.1697	3654.28	14.6904		2622.45	4.58038	3837.53	23.1869	3583.79	8.20375			2560.24	2.44459	3753.44	22.8133	3400.73	14.0953
2574	3.0034	3934.71	23.2317	3647.91	15.3924		2625.02	4.40706	3838.67	23.1572	3582.41	8.25161			2560.43	2.50519	3753.62	22.7738	3395.32	14.4832
2573.71	3.08094	3934.75	23.1578	3650.89	15.7118		2624.39	4.64067	3838.68	23.053	3581.94	8.14736			2565.67	2.41738	3753.81	22.8785	3400.4	13.9221
2573.44	3.17235	3935.17	23.117	3650.85	14.8895		2624.25	4.76094	3838.79	23.0537	3581.27	8.2008			2567.93	2.4156	3754.68	22.6942	3395.67	14.2447
2572.12	3.25963	3934.37	23.1786	3650.52	15.4271		2627.24	4.57598	3838.38	22.9332	3579.73	8.23828			2568.23	2.4856	3754.53	22.7566	3393.64	14.3449
2578.8	3.147	3934.05	23.1066	3650.89	14.9875		2628.44	4.79174	3838.42	23.1216	3579.61	8.15014			2569.86	2.49417	3754.34	22.6486	3390.57	14.516
2580.46	3.19442	3933.54	23.1666	3645.53	15.0884		2628.18	4.81521	3838.18	23.2281	3578.05	8.11158			2570.12	2.56421	3754.24	22.7672	3394.95	14.0165
2580.91	3.22397	3933.45	23.1719	3648.08	15.4746		2630.77	4.76286	3838.69	23.1436	3575.19	8.29499			2568.15	2.69171	3755.21	22.7262	3387.18	14.6001
2585.31	3.18705	3933.63	23.0687	3651.15	14.4968		2631.24	4.805	3838.52	23.0248	3574.44	8.21501			2573.41	2.6172	3753.42	22.8649	3380.44	15.1234
2583.22	3.30142	3933.75	23.0039	3640.77	15.2861		2632.04	4.91953	3837.63	23.074	3573.81	8.2098			2573.54	2.66296	3754.51	22.8859	3375.36	15.4855
2582.55	3.39997	3933.93	23.0536	3645.4	15.4357		2630.67	4.96063	3838.1	22.9906	3572.3	8.16278			2575.8	2.67947	3755.01	22.9569	3378.73	15.0912
2584.29	3.42335	3933.43	23.1702	3647.41	14.5557		2634.53	5.00968	3836.9	23.1073	3573.31	8.00956			2574.27	2.78808	3754.76	22.8884	3389.43	13.9877
2588.3	3.38585	3934.12	23.0829	3640.62	15.1809		2635.6	5.06382	3837.41	23.13	3569.23	8.2415			2578.04	2.72487	3754.26	22.8466	3381.33	14.6234
2586.58	3.50004	3933.13	22.979	3640.08	15.4679		2635.65	5.1961	3837.23	23.0729	3569.61	8.07723			2580.72	2.71507	3755.29	22.8219	3384.97	14.1893
2588.19	3.53667	3933.25	23.0961	3642.22	15.4933		2637.78	5.14084	3837.84	23.0375	3568.4	8.04104			2582.79	2.73515	3754.99	22.6857	3382.6	14.3217
2593.61	3.47591	3933.25	23.0531	3646.94	14.5764		2637.5	5.20526	3838.06	23.0356	3566.16	8.21096			2582.15	2.82474	3754.93	22.7706	3371.23	15.2455
2589.63	3.6477	3934.15	23.0426	3637.47	15.0787		2638.37	5.16965	3838.6	23.1902	3564.88	8.16308			2580.65	2.92596	3754.73	22.8765	3370.73	15.2004
2591.37	3.65299	3932.88	22.9786	3639.45	15.4649		2641.73	5.20029	3837.71	23.0827	3564.65	8.00642			2585.08	2.8829	3755.59	22.8283	3369.92	15.1724
2594.97	3.63512	3933.56	22.9888	3638.53	15.2863		2642.39	5.33515	3838.2	23.0044	3562.54	8.06653			2587.14	2.88752	3756.06	23.0247	3369.61	15.0848
2599.96	3.58051	3933.12	23.2114	3629.28	16.1826		2642.53	5.41783	3838.56	23.0785	3560.75	8.20432			2590.29	2.86411	3756.5	23.1392	3369	15.033
2597.96	3.68972	3934.43	23.122	3645.74	16.0325		2644.64	5.46577	3838.41	23.0809	3560.87	8.02478			2587.91	2.99048	3755.49	22.813	3368.02	15.0354
2596.23	3.81046	3934.13	22.9382	3636.75	15.0303		2642.47	5.60347	3837.58	23.1086	3560.05	8.003			2589.46	3.01496	3754.75	22.7714	3365.74	15.1266
2598.76	3.79245	3933.31	22.8559	3639.73	14.8888		2647.72	5.49447	3837.59	23.2651	3557.6	8.05359			2590.74	3.03806	3754.71	22.8891	3366.79	14.9362
2604.6	3.72319	3933.19	22.9312	3636.12	14.7838		2646.67	5.61892	3838.33	23.1088	3557.39	8.02433			2593.92	3.02109	3754.13	22.9401	3366.4	14.8517
2606.91	3.73	3933.7	23.0657	3633.79	14.5711		2650.09	5.6455	3838.25	23.0391	3557.01	7.94068			2591.93	3.15857	3754.46	22.7989	3364.91	14.8787
2605.52	3.83929	3933.06	23.1345	3625.83	15.4457		2650.36	5.6124	3837.36	22.982	3554.67	8.0157			2592.43	3.2268	3754.79	22.8973	3364.27	14.853
2602.76	3.98257	3934.46	23.1276	3626.03	17.157		2652.52	5.74286	3837.99	23.0536	3552.91	8.11097			2596.43	3.17215	3755.49	22.9211	3363.19	14.8504
2604.51	4.00981	3934	23.1486	3640.57	15.539		2652.48	5.67641	3838.63	23.0364	3551.45	8.01242			2597.57	3.19479	3755.08	22.9094	3362.93	14.7619
2604.58	4.05613	3932.98	23.0507	3633.01	14.8618		2653.6	5.80833	3838.42	23.1448	3550.48	8.00931			2597.29	3.27508	3754.23	22.9652	3361.72	14.7844
2609.94	4.00402	3933.32	23.1206	3629.02	14.8379		2654.94	5.81069	3838.46	23.1152	3551	7.96773			2600.69	3.23448	3754.51	22.9501	3361.3	14.7192
2607.24	4.14373	3934.41	22.8036	3619.39	16.3896		2656.17	5.82163	3837.74	22.9996	3548.04	8.12019			2598.83	3.38994	3754.64	22.9113	3361.22	14.6097
2606.47	4.23147	3932.03	22.9594	3632.73	16.4147		2655.86	5.94303	3838.33	23.1113	3548.04	7.92119			2600.47	3.38994	3754.62	22.951	3354.37	15.1288
2612.59	4.1467	3933.77	22.8828	3633.56	14.9986		2658.84	5.88567	3838.48	23.0896	3547.05	7.8477			2602.02	3.41836	3754.84	22.9618	3358.28	14.6673
2613.25	4.20715	3934.45	22.9219	3616.24	16.0751		2659.23	6.02646	3838.81	23.022	3545.49	7.87691			2600.73	3.51888	3755.36	22.9593	3356.91	14.72
2614.5	4.23531	3934.44	22.9163	3625.04	17.1735		2660.36	6.0908	3838.52	23.1128	3542.9	8.04399			2604.68	3.47228	3755.3	22.8908	3355.38	14.7326
2615.04	4.30447	3933.73	22.9728	3625.27	17.1472		2661.33	6.07937	3838.79	23.0984	3543.77	7.82277			2606.1	3.49781	3754.61	22.946	3354.97	14.6606
2616.64	4.30593	3934.64	22.9898	3624.62	17.0671		2660.62	6.33493	3838.9	23.0441	3541.15	7.92131			2604.58	3.61246	3756.01	22.9903	3354.96	14.5576
2619.56	4.31584	3934.37	23.0237	3633.72	15.0978		2663.4	6.17103	3838.58	23.0936	3540.69	7.87881			2609.33	3.55814	3754.85	22.9313	3354.4	14.4966
2619.13	4.39691	3934.07	23.0242	3621.26	14.7232		2664.12	6.29469	3838.54	23.1452	3538.71	7.83039			2611.18	3.56011	3755.96	23.0012	3355.13	14.3549
2623.84	4.35203	3934.12	22.9535	3615.95	16.6191		2665.36	6.28702	3837.78	23.1181	3537.36	8.0075			2612.37	3.59431	3754.2	22.946	3351.39	14.5889
2624.16	4.41164	3933.19	23.0447	3619.4	16.9081		2664.03	6.45014	3838.17	23.0853	3537.23	7.83476			2611.18	3.70334	3755.21	22.9161	3353.5	14.288
2624.02	4.47511	3934.47	22.8828	3618.4	16.8218		2665.73	6.46943	3839.12	23.3254	3536.78	7.73067			2612.16	3.73773	3754.7	22.8708	3352.13	14.3154
2622.78	4.60096	3934.19	22.8311	3618.82	16.9506		2668.06	6.42686	3839.14	23.0861	3534.97	7.85905			2613.66	3.75394	3754.82	22.9596	3350.36	14.3682
2624.45	4.61425	3934.31	22.8893	3619.1	16.8386		2669.72	6.48205	3839.06	23.1352	3534.14	7.72299			2613.32	3.83914	3753.69	22.8307	3341.73	15.0493
2627.75	4.60007	3934.96	22.8829	3620.11	16.8548		2670.24	6.52132	3838.1	23.1076	3531.43	7.90826			2616.68	3.80092	3753.92	22.724	3346.24	14.5303
2627.17	4.69157	3934.38	22.9428	3628.03	15.0442		2671.71	6.63056	3839.32	23.1859	3532.52	7.55352			2616.42	3.90027	3754.75	22.8978	3342.27	14.7876
2629.53	4.6921	3934.16	22.9474	3610.32	16.4623		2673.28	6.65742	3838.63	23.0923	3530.08	7.77428			2616.17	3.98155	3754.29	22.963	3346.17	14.3255
2630.61	4.74057	3934.53	22.9364	3620.97	15.3412		2674.46	6.72217	3838.13	23.2679	3528.75	7.73115			2618.2	3.97785	3753.84	22.879	3342.94	14.5066
2629.74	4.82595	3934.34	23.045	3609	16.7823		2673.11	6.85059	3837.79	23.2396	3530.08	7.36661			2619.19	4.03443	3753.74	22.9385	3335.76	15.0752
2630.41	4.87906	3934.76	22.9507	3616.04	16.621		2675.52	7.05732	3837.87	23.3121	3527.32	7.61176			2619.93	4.06279	3753.72	22.8772	3334.65	15.0578
2629.96	4.95068	3934.53	22.8277	3613.46	16.6602		2676.73	7.1374	3838.64	23.2819	3525.55	7.62172			2620.6	4.1004	3752.75	22.8118	3338.52	14.6122
2633.63	4.94029	3934.28	22.966	3611.33	16.6605		2677.17	6.99647	3838.71	23.0778	3524.75	7.60398			2621.94	4.15962	3753.3	22.8638	3339.94	14.3721
2633.8	5.00729	3935.26	22.8547	3614.34	16.5465		2680.93	7.27282	3839.27	23.1743	3523.94	7.60646			2624.01	4.14748	3753.57	22.8183	3341.94	14.0786
2635.18	5.03451	3935.19	22.9247	3612.14	16.3651		2682.1	7.38287	3838.46	23.0564	3523.02	7.55566			2624.97	4.19529	3753.72	22.7122	3336.62	14.464
2637.64	5.04234	3935.77	22.8156	3606.6	16.9587		2680.07	7.32539	3837.88	23.0587	3521.23	7.47747			2627.11	4.20664	3752.59	22.824	3337.88	14.2403
2638.2	5.08339	3935.83	23.0211	3613.46	16.6596		2683.82	7.7353	3838.21	23.0247	3520.24	7.48454			2625.96	4.29995	3753.04	22.7809	3332.92	14.5911
2637	5.18082	3935.7	23	3608.34	16.3963		2688.44	8.12958	3837.73	23.1053	3518.18	7.64344			2629.24	4.26682	3753.25	22.7225	3313.96	16.2152
2637.17	5.23102	3935.61	23.1384	3606.87	16.4227		2692.88	8.43991	3836.91	23.1143	3516.67	7.60857			2628.66	4.36634	3752.68	22.7562	3332.26	14.4394
2642.72	5.15637	3936.75	23.0963	3608.09	16.3399		2693.05	8.61288	3837.77	23.0646	3516.04	7.51671			2631.87	4.34196	3753.23	22.7619	3326.01	14.9177
2644.45	5.19042	3935.24	23.1793	3605.91	16.4381		2696.52	8.98781	3837.64	23.1554	3516.73	7.43455			2630.18	4.45248	3753.05	22.8523	3331.67	14.2791
2645.13	5.23123	3935.9	23.1855	3605.13	16.6026		2698.01	9.01138	3837.04	23.0252	3514.3	7.43638			2630.43	4.50552	3753.73	22.7225	3322.23	15.0368
2642.88	5.33958	3934.11	23.3016	3606.03	16.6446		2701.47	9.72473	3838.3	23.1472	3512.28	7.55665			2632.49	4.53504	3752.27	22.7109	3318.96	15.2283
2645.16	5.38475	3934.75	23.171	3605.86	16.295		2703.28	9.75657	3837.73	23.1412	3512.16	7.53825			2633.72	4.57132	3753.2	22.708	3321.65	14.8905
2646.97	5.41414	3935.06	23.2378	3603.8	16.4225		2706.06	10.3377	3837.68	22.8812	3509.77	7.71907			2631.3	4.70609	3751.86	22.5813	3325.57	14.4307
2644.37	5.5361	3934.91	22.9848	3602.32	16.1715		2708.75	10.7798	3836.72	22.9388	3509.37	7.50664			2637.96	4.58256	3752.57	22.8183	3307.02	16.0084
2645.79	5.56992	3934.51	23.1613	3600.1	16.2804		2712.89	10.9846	3837.44	23.1914	3506.27	7.69291			2636.11	4.69665	3754.36	22.8935	3305.95	16.0121
2649.91	5.54973	3934.86	23.139	3603.77	16.1857		2715.85	11.6615	3836.87	23.0947	3505.71	7.54339			2637.78	4.71912	3754.09	22.9026	3317.75	14.8239
2652.06	5.55474	3934.21	23.2191	3601.65	16.2695		2718.51	12.4156	3837.33	23.0644	3504.28	7.50931			2640.62	4.71027	3753.74	22.835	3320.19	14.4813
2650.49	5.6503	3935.46	23.0488	3598.64	16.3393		2719.57	12.4438	3837.79	23.1267	3503.23	7.62291			2639.72	4.79181	3753.5	22.8998	3303.41	15.9294
2651.38	5.70661	3934.75	23.0279	3598.01	16.3459		2724.28	12.8674	3838.61	23.0674	3502.43	7.59241			2640.37	4.84656	3753.83	22.7877	3302.1	15.9564
2652.39	5.77856	3934.8	23.1166	3600.48	15.9521		2730.27	13.9558	3838.34	23.161	3501.66	7.44738			2642.39	4.86069	3753.11	22.8458	3300.06	16.0365
2653.82	5.79905	3934.08	23.1166	3596.47	15.9186		2730.69	14.3441	3837.99	23.3199	3500.48	7.42753			2642.8	4.8992	3752.39	22.9615	3301.19	15.8274
2656.39	5.88333	3934.81	23.1255	3593.62	16.1882		2732.14	14.2329	3838.06	23.2972	3500.06	7.40358			2642.85	4.98421	3753.32	23.0006	3301.11	15.7351
2655.17	5.95454	3934.13	23.0622	3595.9	16.1106		2733.72	14.888	3837.35	23.2667	3499.32	7.38422			2644.5	5.00226	3752.65	22.8179	3299.41	15.785
2658.67	6.08051	3934.77	23.1149	3594.68	16.3187		2735.04	15.0183	3838.01	23.2985	3498.24	7.4065			2644.83	5.06649	3752.47	22.7769	3298.04	15.8125
2659.12	6.18464	3934.97	23.2168	3595.45	16.037		2736.77	15.5888	3837.74	23.2831	3495.63	7.53109			2645.04	5.13043	3752.92	22.7765	3297.14	15.8005
2661.88	6.19499	3935.09	23.0232	3593.26	16.0671		2737.82	15.7595	3838.27	23.1478	3494.5	7.39179			2647.25	5.13504	3753.06	22.8077	3297.41	15.6561
2664.89	6.4952	3934.23	23.0682	3593.98	16.0311		2738.09	15.6521	3838.46	23.1286	3494.68	7.28045			2646.35	5.22265	3752.93	22.8861	3296.68	15.6142
2662.49	6.51514	3935	23.0438	3590.59	15.9022		2740.24	15.7588	3838.58	23.115	3492.33	7.41138			2647.87	5.25628	3752.82	22.9806	3296.22	15.5528
2667.22	6.86704	3934.64	23.1019	3589.55	16.0587		2741.88	15.8803	3838.12	23.3146	3490.9	7.37429			2649.27	5.26961	3753.08	22.868	3295.24	15.5377
2670.07	6.87723	3934.25	23.142	3590.99	16.0243		2742.1	15.794	3838.11	23.2876	3490.26	7.34151			2651.8	5.26297	3751.6	22.5842	3294.68	15.4736
2673.25	7.03655	3935.22	23.0957	3592.16	15.9386		2743.92	15.7919	3838.67	23.1698	3487.09	7.56337			2653.71	5.27309	3751.83	22.5548	3293.46	15.4775
2677.59	7.29765	3934.58	23.0388	3588.54	15.7604		2745.59	16.0477	3838.78	23.056	3488.43	7.31566			2653.13	5.36658	3751.99	22.8068	3293.83	15.3526
2678.9	7.57013	3934.05	22.9895	3585.05	16.0737		2745.2	14.9662	3838.02	23.2201	3486.54	7.4103			2652.56	5.4475	3752.66	22.7782	3292.54	15.362
2679.8	7.9541	3933.33	23.0753	3586.51	16.0873		2743.55	16.3242	3837.88	23.1945	3484.89	7.39615			2653.77	5.49509	3752.18	22.7507	3291.99	15.3235
2683.55	8.09422	3934.25	23.0282	3587.02	15.7953		2749.56	16.5641	3839	23.0969	3483.67	7.48331			2653.94	5.54784	3752.42	22.6357	3291.7	15.2413
2686.87	8.48069	3934.09	23.0467	3584.39	15.9975		2752.62	14.8571	3837.23	23.2258	3482.49	7.38176			2654.31	5.61338	3751.69	22.7694	3289.55	15.3253
2689.44	8.87318	3935.75	22.9632	3583.84	16.1665		2748.58	16.5328	3838.2	22.9779	3481.55	7.41717			2656.68	5.6099	3752.9	22.7177	3290.31	15.1759
2693.48	9.22833	3935.09	23.0291	3584.44	16.1219		2757.48	16.2387	3837.83	22.9593	3481.39	7.23203			2657.14	5.67571	3753.35	22.7343	3288.89	15.2036
2694.9	9.50132	3935.14	23.1111	3585.27	15.8642		2746.88	15.2655	3838.43	22.8636	3478.72	7.46			2658.37	5.70782	3752.5	22.7832	3289.62	15.0194
2698.25	9.66267	3935.67	23.0422	3584.83	15.6706		2757.3	16.2257	3837.84	23.1167	3478.11	7.33762			2657.58	5.80888	3752.39	22.6836	3287.1	15.1339
2698.53	9.87579	3935.92	23.06	3582.43	15.4851		2751.52	14.9909	3838.05	22.973	3475.18	7.40107			2658.74	5.83345	3752.63	22.8825	3286.5	15.0855
2702.32	10.196	3934.51	23.2813	3579.81	16.0149		2760.38	16.156	3837.25	22.9332	3474.32	7.39874			2662.24	5.80859	3752.91	22.7554	3286.07	15.0326
2703.77	10.5283	3935.39	23.103	3582.09	15.6293		2752.08	15.4707	3837.54	22.9295	3472.83	7.47745			2661.16	5.908	3751.82	22.7082	3285.02	15.0345
2705.68	11.0657	3935.03	23.1878	3580.09	15.5019		2763.31	15.721	3838.72	22.9494	3472.08	7.38945			2662.84	5.91076	3752.79	22.7705	3284.93	14.9251
2710.43	11.7603	3934.71	23.1661	3578.74	15.5975		2760.8	15.7244	3838.98	23.0586	3472.04	7.20672			2663.95	5.964	3753.82	22.7734	3284.5	14.8751
2714.06	12.4437	3934.89	23.1879	3579.58	15.4027		2753.56	14.9139	3838.34	23.0171	3468.74	7.40016			2663.04	6.05969	3753.05	22.8188	3283.5	14.8611
2715.85	12.73	3934.12	23.0601	3577.52	15.2228		2767.59	16.0194	3839.14	22.932	3469.9	7.25734			2665.18	6.06934	3753.92	22.8883	3281.67	14.9136
2718.2	12.9953	3934.74	23.0069	3573.6	15.7512		2753.28	14.3118	3838.82	22.864	3468.82	7.22028			2665.91	6.12172	3752.99	22.7985	3281.78	14.7983
2726.96	12.6792	3934.66	23.153	3577.36	15.4741		2767.17	15.7264	3838.96	22.9826	3466.82	7.30262			2665.55	6.21355	3753.99	22.8773	3280.56	14.8141
2725.49	12.5254	3934.7	23.059	3573.69	15.4979		2766.69	15.8467	3839.41	23.0213	3466.71	7.16461			2665.5	6.26799	3754.19	22.9136	3279.6	14.7869
2723.63	12.9484	3935.23	23.164	3568.96	16.1948		2757.84	15.2636	3840.21	22.929	3466.3	7.11892			2668.96	6.25165	3754.22	22.8465	3274.02	15.214
2728.63	13.7736	3934.29	23.2705	3577.32	15.9132		2772.34	15.1669	3839.45	22.8928	3463.21	7.41383			2667.84	6.35555	3753.54	22.8171	3278.54	14.6996
2729.13	13.5457	3934.8	23.3489	3572.55	15.4711		2769.53	16.1888	3840.28	22.9312	3462.42	7.28548			2669.14	6.38677	3755.09	22.9586	3276.69	14.7422
2727.7	13.3819	3935.47	23.3067	3569.84	15.846		2759.07	15.2097	3840.55	22.8443	3462.21	7.12566			2670	6.42845	3755.43	23.0761	3257.8	16.375
2730.47	13.8332	3935.76	23.1063	3575.36	15.3507		2777.34	15.6971	3841.37	22.8459	3460.79	7.14458			2669.74	6.49257	3754.79	23.1028	3260.22	16.0555
2732.09	13.6368	3933.87	23.0901	3568.07	15.7498		2761.38	16.0998	3840.99	22.7804	3458.88	7.14293			2670.11	6.57414	3755.3	22.9312	3265.99	15.4049
2730.86	13.6927	3934.37	23.0697	3571.66	15.161		2783.41	14.6891	3842.1	22.8412	3457.17	7.26817			2672.92	6.57784	3754.51	22.9341	3257.65	16.0953
2731.9	13.7865	3933.81	23.0345	3568.81	15.2461		2768.58	16.1622	3841.01	22.9342	3456.76	7.15444			2673.42	6.61679	3754.16	22.7827	3256.23	16.1034
2733.29	13.8543	3933.31	23.0075	3567.88	15.7768		2774.53	14.977	3842.97	22.8724	3456.78	6.95102			2672.13	6.73322	3754.13	22.7096	3254.12	16.2009
2734.79	13.8769	3933.02	23.0145	3568.27	15.2327		2775.34	15.0823	3844.15	22.883	3453.26	7.18539			2674.26	6.74077	3754.84	22.763	3259.47	15.6
2735.69	14.1088	3933.71	23.0003	3559.75	16.1522		2780.62	14.4087	3844.13	23.0664	3453.56	7.08476			2675.17	6.77399	3755.09	22.752	3254.13	15.9966
2737.39	14.7401	3933.8	23.1049	3568.06	15.7215		2773.43	14.8603	3843.52	23.0515	3452.87	6.98243			2676.03	6.82214	3755.16	22.7722	3253.11	15.969
2739.71	14.6579	3933.57	22.9569	3569.36	15.0722		2777.15	14.9142	3843.77	23.0292	3450.64	7.02743			2677.34	6.86528	3753.67	22.7167	3259	15.3358
2739	14.9073	3933.59	22.9725	3558.34	15.6863		2780.46	15.254	3843.69	23.219	3448.17	7.21787			2677.5	6.93014	3755.41	22.8414	3250.39	16.0317
2740.94	15.0127	3934.14	22.9867	3561.42	16.3289		2780.59	14.7963	3844.26	22.9779	3448.19	7.00911			2678.77	6.98754	3755.69	22.8835	3249.41	16.0057
2741.16	15.0855	3934.31	23.0998	3564.37	15.6048		2783.58	15.5261	3843.6	23.0634	3446.96	7.1097			2680.11	7.06113	3755.31	22.8896	3250.16	15.8462
2742.8	15.0992	3933.27	23.2816	3560.81	16.0737		2784.05	14.6343	3844.23	22.9358	3447.62	6.85709			2679.5	7.10236	3755.26	22.7721	3248.54	15.8757
2743.71	15.234	3933.54	23.2143	3560.48	15.289		2789.92	14.9673	3844.23	23.0535	3444.74	6.91847			2681.98	7.22634	3755.34	22.9032	3248.12	15.8249
2744.66	15.6449	3934.7	23.1001	3556.68	16.5784		2786.79	14.9307	3844.68	22.8552	3444.11	6.92268			2683.61	7.3928	3755.11	22.8282	3246.71	15.8532
2746.92	15.8224	3933.75	23.1176	3562.36	16.578		2784.31	15.5378	3845.12	22.9616	3442.11	6.9963			2684.26	7.37229	3755.43	22.7255	3246.07	15.7916
2746.67	15.8122	3934.18	22.9919	3561.04	15.8134		2792.18	15.1313	3844.68	22.862	3440.59	6.94631			2685.23	7.42908	3754.54	22.9102	3245.89	15.7036
2753.42	15.7459	3933.76	23.0902	3559.3	15.6053		2794.3	15.0188	3845.43	22.9166	3440.91	6.76161			2686.54	7.7143	3754.32	22.9859	3244.11	15.7653
2751.4	14.2948	3934.06	23.152	3554.29	16.3044		2786.53	15.3014	3846.6	22.9679	3438.08	6.99187			2690.41	7.93016	3754.7	22.8891	3245	15.5733
2744.45	15.4972	3933.54	23.1204	3558.73	16.369		2799.16	15.017	3846.45	23.0231	3437.25	6.89475			2693.01	8.28549	3754.25	22.9353	3242.98	15.6592
2750.23	16.4353	3933.07	23.058	3555.25	16.1845		2794.99	14.4921	3846.95	23.1192	3435.78	7.07421			2694.1	8.29637	3754.46	22.9624	3241.4	15.7068
2758.01	15.693	3933.44	23.0115	3552.9	16.4544		2797.86	14.5158	3847.06	23.1512	3434.84	6.99628			2696.54	8.50237	3754.95	22.9151	3241.45	15.5801
2760.74	15.1682	3933.46	23.0335	3557.61	15.9136		2794.15	15.2083	3846.61	23.154	3434.21	6.85962			2700.02	8.7459	3754.24	23.0289	3241.09	15.5214
2750.8	14.7619	3934.34	22.9459	3551.98	15.4604		2801.3	15.0375	3846.78	23.1993	3433.84	6.747			2701.64	9.16259	3753.9	22.9038	3241.91	15.3377
2748.7	16.1585	3932.6	23.0082	3556.91	15.8799		2800.03	15.1255	3846.38	23.2009	3432.18	6.83355			2703.46	9.47438	3753.32	22.8564	3238.67	15.5173
2763.23	14.9119	3933.38	23.0469	3549.71	15.3818		2800.68	15.2214	3847.45	23.1451	3429.86	6.89224			2706.11	9.69938	3753.41	22.9246	3237.87	15.5061
2759.05	15.6684	3933.12	22.9954	3550.42	15.8038		2803.75	14.8565	3847.36	23.2438	3427.96	6.98885			2708.89	9.88841	3753.29	22.8452	3237.64	15.4239
2765.31	14.1674	3932.73	22.9668	3547.2	15.9929		2803.72	15.315	3847.14	23.2423	3426.83	7.04592			2710.82	10.0058	3753.15	22.8101	3237.71	15.3097
2753	15.151	3933.08	23.0138	3548.71	15.9985		2804.87	15.4974	3847.24	23.2865	3427.27	6.87058			2713.71	10.4945	3752.11	22.7124	3234.13	15.5239
2766.35	14.9337	3933.34	22.8957	3548.95	15.5497		2807.63	15.2026	3847.96	23.3194	3424.76	6.99765			2714.48	10.6259	3752.66	22.7881	3231.76	15.6349
2765.33	14.8587	3932.62	22.9451	3547.35	15.958		2808.32	15.6886	3848.04	23.1073	3424.92	6.86983			2719.54	11.1115	3753.11	22.791	3224.32	16.2205
2764.79	14.8857	3932.56	23.0671	3546.64	15.8704		2812.52	15.8409	3847.21	23.2615	3424.14	6.85161			2721.19	11.6566	3752.16	22.659	3224.08	16.1443
2768.57	14.9204	3933.61	22.9912	3546.01	15.6628		2812.29	14.7324	3846.11	23.2572	3421.77	6.90402			2726.87	12.341	3752.02	22.7307	3233.88	15.1177
2765.38	14.8206	3934.63	22.9691	3544.45	15.5859		2815.4	15.0149	3846.45	23.2786	3421.63	6.76727			2727.27	12.6089	3752.15	22.8067	3222.92	16.0266
2766.97	14.945	3933.89	23.054	3544.67	15.8103		2814.22	15.21	3847.51	23.1672	3420.05	6.91804			2728.32	12.6947	3753.54	22.8461	3225.3	15.6919
2770.52	15.149	3932.75	23.0213	3545.47	15.6062		2808.51	14.6337	3847.32	23.3012	3421.16	6.67302			2728.35	12.7139	3751.83	22.6893	3221.73	15.9255
2771.26	15.2359	3933.25	23.0221	3542.34	15.7847		2819.88	14.5236	3846.22	23.4091	3416.28	6.929			2730.23	13.0401	3752.19	22.7755	3230.31	15.0319
2773.67	15.0859	3933.67	22.9965	3542.77	15.5989		2822.2	14.6288	3845.89	23.083	3419.64	6.63286			2731.89	13.288	3752.75	22.8604	3227.87	15.1646
2767.79	15.8785	3934.41	23.0015	3541.58	15.6334		2809.3	14.9278	3846.32	23.2047	3415.96	6.81647			2732.98	13.6605	3752.09	22.9151	3215.99	16.1514
2775.87	14.83	3933.16	22.9862	3542.07	15.5648		2820.47	15.1829	3846.09	23.2804	3414.21	6.86525			2734.81	13.8309	3752.49	22.6837	3224.53	15.2471
2775.83	16.2372	3931.96	22.8469	3539.81	15.5979		2824.42	14.8564	3846.09	23.2335	3413.25	6.86504			2735.48	14.0434	3751.71	22.7402	3216.62	15.8753
2777.07	15.2318	3933.02	22.8889	3540.5	15.3336		2820.83	15.7374	3846.11	23.1855	3413.17	6.73726			2737.85	14.2969	3751.89	22.6952	3215.7	15.8623
2783.6	15.0654	3933.71	22.8819	3537.63	15.2831		2818.06	15.1362	3846.06	23.0306	3411.53	6.8403			2738.71	14.7542	3753.07	22.8648	3213.88	15.9068
2780.02	14.8996	3933.61	23.1559	3538.53	15.4479		2834.21	14.526	3845.79	23.1558	3411.36	6.68752			2741.16	15.0228	3752.34	22.8686	3213.57	15.849
2779.56	14.7124	3933.59	23.1778	3539.27	15.2969		2819.63	14.871	3845.86	23.2509	3408.74	6.82729			2741.11	15.0628	3753.4	22.689	3211.63	15.912
2781.57	14.4808	3934.12	23.2031	3535.88	15.3892		2826.02	14.4376	3845.69	23.2175	3408.22	6.74975			2743.18	15.2508	3751.44	22.8036	3211.97	15.7769
2774.71	15.3276	3934.63	23.1947	3536.72	15.4706		2829.05	15.5974	3846.03	23.1039	3405.5	6.79809			2744.63	15.4939	3751.85	22.7779	3213.81	15.5087
2782.05	15.5887	3934.87	23.2468	3534.95	15.1927		2831.62	14.0561	3845.85	23.3463	3405.15	6.87831			2744.97	15.6081	3751.67	22.7613	3212.07	15.5519
2791.76	14.7179	3934.52	23.1874	3532.5	15.1818		2828.42	14.0108	3844.93	23.1401	3404.74	6.64789			2747.6	15.9406	3752.74	22.847	3210.1	15.6461
2781.14	15.0832	3934.56	23.2186	3532.71	15.2576		2828.4	15.5354	3845.22	23.1782	3402.98	6.67181			2747.7	15.972	3752.45	22.8575	3198.63	16.5853
2790.15	15.018	3933.67	23.0645	3534.48	15.3368		2826.53	15.2116	3846.1	23.106	3402.78	6.58899			2756.34	15.7584	3752.06	22.829	3207.18	15.7115
2788.45	14.7757	3934.02	23.1327	3534.17	15.1617		2839.38	15.1134	3845.1	23.0647	3401.58	6.60031			2745.65	14.5171	3752.13	22.7542	3209.72	15.3627
2787.71	14.9303	3934.3	23.0975	3530.69	15.2284		2834.96	14.4011	3844.84	23.0733	3400.12	6.73735			2749.56	15.9434	3750.66	22.7778	3205.23	15.6781
2792.66	15.1459	3933.88	23.063	3531.11	15.0876		2836.31	14.3529	3845.69	22.9425	3399	6.59605			2756.63	16.5573	3750.61	22.6988	3196.36	16.3862
2793.09	14.7994	3933.2	22.9758	3529.98	15.1133		2836.44	14.5241	3844.53	23.1048	3398.15	6.63956			2752.89	15.7621	3751.29	22.709	3204.72	15.5079
2795.29	14.716	3933.3	22.9968	3528.49	14.9972		2837.09	14.5003	3844.95	22.9498	3398.39	6.4146			2763.16	15.0236	3750.39	22.7138	3194.66	16.3403
2787.78	15.3466	3934.11	22.9944	3525.17	15.4001		2840.09	14.6875	3845.58	23.1437	3393.9	6.77351			2753.9	16.2448	3750.12	22.5964	3199.51	15.7796
2796.27	15.1143	3932.48	23.1201	3530.33	15.2524		2841.4	14.9522	3846.53	23.0827	3393.87	6.65312			2761.94	14.5898	3750.66	22.6682	3202.98	15.3759
2795.15	15.5383	3933.45	23.1151	3529.92	14.9252		2842.72	15.2073	3846.57	23.1325	3392.47	6.66822			2757.93	16.3382	3750.52	22.6376	3201.04	15.4343
2797.26	14.6703	3933.48	23.0915	3525.11	14.9885		2843.12	15.2641	3846.47	23.1764	3390.12	6.81186			2758.3	15.8364	3751.55	22.6937	3197.56	15.6686
2793.26	15.273	3934.07	23.0477	3525.21	15.6715		2843.64	15.3808	3847.09	23.1158	3388.67	6.71649			2772.14	15.2934	3750.92	22.8151	3202.3	15.1175
2798.48	15.641	3933.71	23.117	3529.75	15.0339		2844.66	15.2892	3846.62	22.9257	3388.41	6.62307			2755.57	15.918	3751.77	22.634	3191.76	15.9899
2797.84	15.5889	3933.46	23.1526	3523.35	14.8069		2844.8	15.2967	3847.07	23.0654	3386.36	6.63325			2762.79	15.4102	3749.61	22.6859	3180.45	16.8971
2799.67	16.1682	3933.11	23.1439	3524.47	14.714		2846.97	15.5748	3846.73	23.1731	3386.12	6.64892			2770.3	15.0569	3751.24	22.62	3196.99	15.2817
2812.8	14.4582	3933.39	23.1126	3522.81	14.7708		2847.81	15.4677	3847.74	23.1138	3384.35	6.73988			2769.58	15.6453	3750.78	22.6878	3196.33	15.2562
2796.9	15.2278	3933.77	23.086	3523.49	14.8037		2848.46	15.917	3847.5	23.0695	3381.91	6.83224			2763.1	15.5715	3752.04	22.6762	3192.23	15.517
2807.6	15.5822	3933.28	23.0819	3519.76	14.8737		2849.37	15.8984	3847.03	22.9523	3381.62	6.70665			2762.74	15.6597	3751.35	22.6419	3193.04	15.3259
2801.97	15.9468	3934.28	23.0952	3524.59	14.9758		2850.07	15.9807	3846.35	23.0462	3380.26	6.69827			2781.13	14.765	3751.78	22.6065	3181.34	16.3005
2812.41	15.7286	3934.63	22.9859	3520.87	14.9171		2853.39	15.6131	3846.51	23.0665	3379.43	6.69271			2768.66	15.7219	3752.12	22.6975	3179.6	16.3521
2808.84	14.3444	3934.77	23.0926	3515.83	15.5872		2853.11	16.2466	3846.75	23.0968	3379.25	6.57767			2766.17	14.6399	3751.11	22.7385	3176.74	16.5252
2805.99	15.7405	3933.93	23.2345	3520.88	15.5143		2856.48	16.2722	3846.13	23.1495	3377.82	6.58833			2779.51	15.6797	3751.44	22.6028	3174.88	16.5727
2815.37	14.0128	3934.06	23.1121	3514.91	15.2551		2852.17	16.2897	3847.41	23.1689	3375.72	6.72973			2770.57	15.4514	3751.96	22.5846	3176	16.3899
2806.42	15.4149	3933.65	23.0263	3523.04	14.9011		2855.95	16.0602	3847.45	23.0894	3374.43	6.64662			2775.81	14.6085	3752.25	22.4724	3176.77	16.2121
2815.88	14.8723	3932.93	23.1995	3512.58	15.1385		2856.71	15.9933	3846.93	23.1783	3374.28	6.56399			2776.58	14.4686	3751.83	22.4585	3171.83	16.5713
2808.88	14.6911	3934.44	23.0953	3518.73	15.3471		2855.45	16.3485	3847	23.0721	3369.71	6.80995			2774.07	14.8288	3753.38	22.5903	3177.33	15.9388
2819.62	15.4452	3932.86	23.1272	3515.78	14.6266		2859.91	16.0792	3846.61	23.1964	3370.61	6.5478			2784.33	15.198	3753.78	22.6593	3174.94	16.0638
2812.31	14.7674	3933.55	23.0274	3508.06	15.7544		2860.82	15.9254	3845.87	23.0245	3369.67	6.69943			2780.31	15.2956	3755.51	22.598	3171.15	16.3063
2823.17	15.6377	3933.31	23.0781	3519.3	15.1188		2862.12	16.5481	3846	22.9668	3368.69	6.54768			2776.27	14.6552	3755.52	22.3946	3171.01	16.2137
2822.97	14.1861	3932.76	23.0212	3513.49	14.7561		2864.28	16.5274	3846.76	22.9746	3365.95	6.72332			2784.08	14.7881	3756.82	22.3401	3169.01	16.2971
2818.31	15.2745	3933.06	23.1125	3510.93	15.0562		2868.46	16.1173	3846.84	23.1768	3365.74	6.49638			2784.89	14.9913	3755.86	22.3871	3167.61	16.3348
2822.11	14.4062	3933.6	23.1215	3514.94	15.2467		2861.09	15.9325	3846.05	23.1099	3364.84	6.51374			2781.6	14.6948	3757.36	22.4211	3167.48	16.2401
2814.48	15.8664	3935.64	23.1085	3508.16	14.8494		2870.17	16.6096	3846.96	23.0582	3364.02	6.47641			2787.68	15.2682	3758.2	22.4551	3167.4	16.1516
2831.37	15.3517	3933.96	23.1864	3512.6	15.1059		2864.27	16.3743	3846.21	23.0971	3361.76	6.42601			2788.09	15.0033	3758.53	22.3387	3167.79	16.0095
2825.8	14.8024	3933.89	23.0039	3505.49	15.4291		2873.88	16.015	3846.26	23.0998	3361.31	6.37938			2785.48	14.6076	3758.43	22.3866	3165.23	16.1322
2827.25	14.6071	3933.66	23.1583	3509.41	15.359		2870.74	16.3519	3846.4	23.002	3360.48	6.36981			2788.96	15.515	3759.7	22.5689	3164.57	16.1061
2827.5	14.5681	3933.7	23.1743	3506.62	14.8782		2869.02	16.4141	3845.36	23.0189	3360.5	6.23796			2792.53	14.8487	3759.95	22.7297	3164.99	15.973
2827.71	14.8066	3933.44	22.9366	3503.11	15.8144		2879.57	16.0021	3845.43	23.0373	3358.91	6.37235			2793.77	15.0129	3761.47	22.6325	3164.78	15.8884
2830.23	14.9016	3934.11	22.9298	3506.31	15.1541		2869.7	15.5521	3845.63	23.0464	3355.6	6.52368			2791.59	14.8872	3760.81	22.7762	3164.9	15.773
2830.32	14.5843	3933.66	22.9594	3501.63	15.4411		2874.04	16.7982	3846.11	22.9302	3355.34	6.39928			2794.41	14.6975	3761.13	22.85	3162.12	15.9084
2832.37	14.7755	3934.36	22.9918	3502.89	15.3971		2876.48	16.2814	3846.29	22.8893	3354.15	6.45131			2797.92	15.0228	3762.45	22.7078	3161.95	15.7994
2822.43	15.8842	3933.48	23.0105	3502.35	15.3912		2874.94	16.7051	3845.92	22.9558	3353.18	6.42948			2793.89	15.0201	3761.23	22.6648	3161.51	15.7532
2840.82	15.7054	3932.86	23.1631	3502.15	15.2755		2879.11	16.2862	3845.35	23.0335	3353.63	6.23545			2799.13	14.7148	3761.5	22.7522	3160.61	15.7471
2835.1	15.0964	3933.32	23.1888	3500.26	15.2308		2879.06	16.354	3844.56	23.0034	3350.88	6.3068			2796.14	14.9091	3761.83	22.8365	3160.74	15.6242
2834.51	15.0547	3933.79	23.1353	3501.32	15.3222		2881.78	16.2832	3845.36	23.024	3349.66	6.3096			2798.08	14.3699	3762.11	22.8954	3158.68	15.6965
2836.64	14.9934	3934.75	23.1093	3496.13	15.4503		2882.35	16.1304	3845.59	22.917	3350.23	6.2203			2798.89	15.2529	3762.19	22.8089	3156.7	15.7877
2837.19	15.2261	3933.84	23.0796	3497.98	15.5871		2883.1	16.16	3845.5	22.9421	3346.97	6.38387			2799.6	14.8592	3761.73	22.861	3157.46	15.6103
2838.77	15.3195	3933.85	23.2109	3498.09	15.8399		2884.48	16.5364	3846	23.0498	3344.55	6.47548			2804.74	14.9594	3761.74	22.9446	3157	15.5406
2838.4	15.565	3933.85	23.1317	3496.87	14.995		2887.89	16.1363	3846	22.9842	3343.5	6.42121			2800.81	15.0506	3761.29	22.9976	3153.95	15.7239
2842.23	15.674	3933.78	23.2437	3493	15.1793		2887.86	16.2539	3846.57	22.9678	3345.25	6.0253			2804.5	14.9261	3761.93	22.8138	3155.81	15.4525
2842.95	15.5589	3933.06	23.0574	3497.24	15.6937		2888.61	16.5447	3845.41	23.052	3342.62	6.33917			2802.29	15.161	3762.01	22.9161	3156.15	15.309
2841.52	15.5104	3933.4	23.1245	3495.01	14.919		2891.21	16.3395	3845.49	22.9291	3341.03	6.29661			2802.22	15.5913	3761.64	22.8724	3152.3	15.5648
2844.58	15.6618	3934.42	23.1433	3487.52	15.759		2892.4	16.4725	3844.98	23.1332	3338.85	6.41944			2810.32	15.3544	3760.54	22.7964	3152.98	15.4064
2844.66	15.8698	3933.82	23.1186	3494.09	15.254		2891	17.0567	3845.6	23.0544	3338.14	6.25887			2809.34	15.0301	3761.43	22.8346	3149.21	15.6313
2847.59	15.9878	3933.32	23.1781	3489.05	15.9205		2894.42	16.748	3845.96	22.9938	3336.73	6.3548			2808.09	15.2814	3761.41	22.8776	3151.64	15.3007
2848.34	15.9268	3933.66	23.0664	3495.59	15.2138		2896.54	16.6855	3845.42	22.9559	3337.97	6.15292			2811.05	15.0698	3761.14	22.7301	3148.14	15.5188
2850.17	15.8911	3932.43	23.1271	3490.83	14.8086		2894.26	16.6644	3845.71	22.9471	3335.54	6.20615			2811.12	15.5828	3761.08	22.6586	3148.85	15.3431
2850.52	15.8656	3931.74	23.098	3484.98	15.1956		2899.11	16.4809	3845.77	23.1554	3332.28	6.4928			2820.48	14.9851	3760.72	22.6791	3146.8	15.4309
2848.74	16.1205	3931.85	22.9908	3493.61	15.1114		2900.44	16.6781	3845.44	22.9419	3332.32	6.35827			2805.08	15.1153	3761.68	22.8505	3148.05	15.2203
2854.57	16.2465	3931.82	22.8696	3490.12	14.8225		2900.93	16.7645	3846.1	23.023	3332.83	6.10489			2820	15.2673	3761.33	22.9342	3145.54	15.3298
2855.7	16.1771	3932.46	23.0059	3488.64	14.3978		2902.94	16.7415	3845.67	23.0186	3328.58	6.38759			2810.88	14.8904	3762.14	22.8408	3144.49	15.3302
2851.74	16.4953	3932.31	22.961	3482.79	15.117		2904.64	16.4866	3845.96	23.0314	3327.18	6.43323			2815.39	14.9777	3761.6	22.8663	3143.4	15.3212
2859.17	15.9336	3933.5	22.9678	3484.42	14.9413		2905.57	16.4181	3845.78	22.944	3326.74	6.28582			2817.13	15.8007	3762.04	22.9583	3144.43	15.1257
2862.03	16.0615	3933.47	23.0074	3485.28	15.5649		2905.13	16.9132	3845.91	23.065	3326.45	6.24631			2822.35	15.6292	3761.72	22.8589	3143.88	15.0715
2858.59	16.0304	3933.49	22.9671	3487.4	14.6698		2910.06	16.3687	3846.52	23.0973	3324.69	6.22824			2814.1	14.6108	3761.9	22.9745	3142.4	15.0995
2861.76	15.9036	3933.04	23.1395	3479.2	15.3835		2907.18	16.9806	3846.01	23.1443	3324.28	6.16792			2829.97	15.0253	3761.91	22.7976	3141.47	15.0848
2864.55	16.168	3932.89	23.1378	3486.08	14.5797		2909.85	16.852	3846.88	23.1705	3321.86	6.42074			2814.69	14.9607	3761.12	22.7216	3141.41	14.9762
2861.46	16.1385	3933.59	23.0787	3476.1	15.2126		2913.82	16.3759	3846.64	23.0698	3321.99	6.25126			2828.22	15.1791	3761.77	22.8476	3141.26	14.8906
2871.9	15.8515	3933.54	23.0337	3477.94	15.4901		2913.49	16.8051	3845.93	23.0417	3320.66	6.16766			2824.83	15.1471	3761.24	22.8203	3139.29	14.9625
2868.2	15.7814	3933.41	23.0349	3484.38	15.1208		2914.29	16.4015	3846.76	23.1043	3319.61	6.21581			2820.56	14.62	3761.52	22.8631	3139.69	14.8174
2868.46	15.6258	3932.47	23.0524	3472.86	15.2898		2914.08	16.9956	3846.35	23.1345	3316.74	6.35769			2831.94	14.629	3761.49	22.7794	3140.37	14.6458
2868.31	16.3606	3933.41	23.055	3477.91	15.4934		2917.46	16.6546	3846.37	23.1235	3316.3	6.24533			2829.49	15.4126	3759.33	22.4985	3137.44	14.8214
2875.66	15.9356	3934.16	23.0997	3475.95	15.4664		2921.83	16.1139	3846.26	23.1811	3314.19	6.29231			2825.2	14.8319	3761.21	22.5912	3137.83	14.6837
2873.02	16.605	3935.14	23.0955	3479.63	15.188		2911.54	17.0432	3845.92	23.1569	3314.53	6.1061			2838.9	14.824	3760.67	22.8767	3136.55	14.6918
2874.14	16.0171	3934.18	23.0642	3473.89	14.8901		2925.3	16.1766	3845.73	23.2018	3313.07	6.27598			2833.39	15.1671	3761.38	22.875	3128.74	15.301
2875.08	16.2851	3934	23.0502	3473.4	15.3248		2920.16	16.8615	3846.55	22.9879	3311.26	6.1799			2826.75	14.7104	3760.77	22.7756	3128.48	15.2303
2878.37	15.8098	3933.38	23.0725	3475.53	15.209		2922.64	15.6083	3846.59	23.0413	3309.87	6.26861			2841.38	15.4502	3761.98	22.8464	3134.6	14.5495
2879.95	15.9956	3933.83	22.9142	3474.52	15.0031		2936.87	15.5853	3846.32	23.0649	3308.28	6.33114			2835.97	14.8897	3761.73	22.8553	3131.64	14.7291
2880.63	16.3287	3931.55	23.01	3471.6	14.5589		2910.39	16.7984	3846.66	23.1176	3310.16	5.95578			2837.56	15.0754	3760.99	22.8284	3120.26	15.6626
2878.12	16.5917	3933.04	23.0353	3470.76	15.2246		2936.42	15.8379	3846.23	23.1677	3306.61	6.23733			2838.49	14.1679	3760.57	22.8604	3132.41	14.4514
2883.44	16.3155	3932.3	22.9887	3472.07	15.1676		2918.57	17.2116	3847.29	23.1711	3304.74	6.27009			2835.5	16.3808	3761.71	22.8599	3131.46	14.4446
2882.43	16.5741	3931.81	22.9925	3469.82	15.0812		2928.07	15.7161	3847.7	23.2081	3304.87	6.20438			2843.92	14.9178	3760.41	22.8233	3119.15	15.4414
2885.88	16.3273	3932.59	22.8852	3469.11	15.0977		2935.98	17.1154	3847.53	23.1093	3300.78	6.32491			2842.93	14.6564	3760.74	22.8976	3118.54	15.41
2887.26	16.534	3932.09	22.9582	3471.42	14.7984		2924.51	15.1048	3848.4	23.0697	3300.26	6.29924			2844.65	14.5256	3760.84	22.9063	3115.99	15.5455
2886.45	16.6549	3932.6	23.0242	3467.34	14.8619		2947.12	15.4241	3848.55	22.957	3301.5	6.0399			2843.27	14.7455	3759.71	22.7386	3114.47	15.5567
2891.15	16.4739	3933.24	23.0171	3464.79	15.0613		2928.8	16.4897	3849.02	23.0291	3299.4	6.077			2845.91	14.6678	3759.8	22.713	3113.77	15.5326
2888.77	16.7895	3932.9	22.9802	3469.43	15.1244		2927.16	16.9142	3848.91	23.018	3298.27	6.10663			2847.59	15.0334	3760.51	22.6903	3113.89	15.4108
2891.36	16.6658	3932.54	23.1325	3466.62	14.977		2941.67	15.4218	3848.56	23.09	3297.58	6.01198			2849.52	15.2684	3760.16	22.7339	3111.93	15.5021
2894.06	17.0724	3934.02	23.0427	3462.53	15.0775		2946	15.3073	3849.7	23.0896	3296.4	6.10841			2848.9	14.9658	3760.97	22.6965	3110.52	15.5183
2894.03	16.8375	3933.15	23.0615	3465.13	15.1829		2944.46	15.8026	3849.95	23.0858	3294.99	6.14984			2849.01	14.9503	3759.94	22.4988	3112.38	15.252
2898.22	16.4531	3933.04	23.0136	3463.3	14.9989		2930.21	15.7514	3850.64	23.0298	3293.67	6.03501			2851.88	15.2179	3760.42	22.6467	3107.96	15.5569
2895.09	16.7432	3932.86	23.11	3463.97	14.7641		2939.5	15.6717	3850.75	23.0653	3292.16	6.06673			2853.83	15.5027	3761.35	22.703	3110.35	15.2167
2896.57	16.9893	3933.61	23.1421	3462.17	14.7386		2959.23	15.4075	3850.09	23.0759	3290.08	6.33275			2855.05	15.4778	3761.19	22.5761	3108.64	15.277
2900.93	16.9041	3933.79	23.1564	3460.72	14.6296		2936.41	16.4732	3850.5	23.1365	3289.13	6.20169			2855.23	15.776	3761.83	22.6732	3105.16	15.4934
2902.02	16.9931	3933.42	23.2376	3460.39	14.5697		2940.12	15.4236	3850.55	22.8809	3286.44	6.24733			2857.75	15.5379	3760.67	22.6115	3104.58	15.4497
2900.72	16.7705	3933.33	23.2049	3461.27	14.5946		2965.11	15.7075	3850.2	22.8531	3285.73	6.19167			2859.54	15.8802	3761.43	22.8422	3105.62	15.2404
2904.6	16.8897	3933.1	23.3419	3458.96	15.0019		2939.67	16.4043	3849.32	23.0232	3285.94	5.98899			2860.45	15.7493	3762.08	22.8433	3106.19	15.0913
2909.64	16.7048	3933.68	23.2399	3458.74	14.503		2944.43	15.5993	3849.61	23.0961	3285.08	5.9674			2861.43	16.0143	3762.02	22.7732	3101.45	15.4152
2902.7	16.9721	3932.97	23.2385	3453.94	14.8576		2960.81	15.8929	3851.07	23.1381	3283.88	6.02543			2860.14	16.0878	3761.26	22.8331	3103.52	15.13
2907.75	17.2498	3932.38	23.2595	3459.89	14.6022		2947.78	17.0861	3851.29	23.1027	3283.43	5.96647			2862.14	16.0615	3762.45	22.8157	3101.01	15.2352
2916.71	15.6779	3933.2	23.2538	3457.07	14.4527		2961.07	13.5926	3851.15	23.2897	3283.12	5.83342			2864.25	16.3797	3761.83	22.9197	3102.31	15.0266
2917.25	16.0369	3933.44	23.1849	3451.94	14.6336		2951.31	16.601	3850.56	23.1034	3279.98	5.95998			2866.84	16.1098	3761.99	22.9084	3099.9	15.144
2903.02	16.8614	3932.34	23.2096	3455.84	14.9358		2954.41	14.6891	3850.98	23.1521	3276.52	6.26765			2864.12	16.1746	3761.77	22.6501	3099.76	15.0565
2915.14	16.9277	3932.1	23.0995	3455.63	14.5554		2961.59	15.2442	3851.1	23.1823	3277.2	6.0302			2868.32	16.4887	3761.17	22.7482	3097.31	15.1876
2918.83	16.9188	3932.66	23.0226	3452.32	14.8371		2961.74	15.0014	3851.26	23.1935	3274.48	6.15915			2870.38	15.9517	3761.45	22.8015	3099.34	14.8894
2914.75	16.8851	3931.69	23.0806	3448.08	15.2342		2947.1	16.2818	3851.26	23.2337	3273.73	6.02109			2869.27	16.1849	3761.33	22.7125	3097.47	14.9567
2917.33	17.3155	3932.12	23.1123	3455.55	14.6212		2975.48	14.386	3852.14	23.1031	3272.67	6.16062			2867.5	16.0042	3761.89	22.7233	3091.02	15.448
2928	16.7037	3932.81	23.1434	3446.22	14.9574		2961.82	15.956	3851.44	22.9764	3271.72	6.02708			2875.13	15.7744	3762.13	22.5172	3096.43	14.852
2916.44	16.0839	3932.18	23.0787	3454.16	14.7876		2957.53	15.2053	3850.92	23.0464	3270.23	6.06472			2871.74	15.9409	3761.46	22.6077	3094.22	14.9574
2938.76	15.9051	3931.91	22.9629	3448.69	14.6937		2973.05	15.0573	3851.65	22.9341	3267.43	6.2344			2869.91	16.2236	3763.04	22.5175	3093.99	14.8599
2909.17	16.1456	3931.46	23.0504	3450.04	14.0095		2960.83	15.3773	3850.15	23.1355	3266.97	6.09762			2881.43	16.2521	3763.24	22.2774	3089.05	15.2307
2933.51	15.9579	3932.09	23.0121	3436.41	15.5268		2975.61	14.1085	3850.47	23.1077	3265.15	6.14725			2874.65	15.9283	3763.46	22.3224	3089.55	15.0751
2925.18	17.2955	3931.96	23.0452	3454.94	14.6979		2965.26	14.0557	3851.2	23.087	3266.68	5.90611			2876.47	16.4824	3764.59	22.3148	3083.4	15.537
2933.42	14.7739	3932.7	23.1208	3443.38	14.688		2972.38	14.6001	3850.89	23.0617	3263.45	6.06406			2881.55	16.1498	3765.04	22.2073	3087.26	15.0787
2932.45	16.6589	3932.42	23.1694	3437.12	15.1435		2970.58	14.278	3850.85	23.249	3261.17	6.03148			2879.78	16.533	3764.54	22.4896	3088.2	14.8869
2926.22	15.1762	3932.77	23.1717	3442.63	15.9685		2973.12	14.6803	3850.47	23.1348	3260.83	5.9569			2881.83	15.9964	3765.13	22.4652	3081.44	15.4033
2941.13	15.8791	3932.48	23.0828	3445.72	14.6295		2972.34	14.9508	3850.73	23.0498	3260.93	5.87345			2881.99	15.5994	3766.32	22.5585	3089.56	14.5481
2925.69	16.9369	3932.05	23.0964	3437.65	14.8636		2975.42	14.5728	3850.57	23.0178	3259.17	5.9409			2883.06	16.1958	3765.98	22.6207	3083.47	15.0123
2935.54	14.9457	3932.48	23.0938	3441.51	14.1492		2977.49	14.2622	3850.01	23.0939	3257.13	5.993			2881.24	15.8801	3766.69	22.5219	3080.19	15.1907
2950.46	15.6057	3933.3	23.0491	3431.3	15.7989		2978.37	14.3973	3850.31	23.0394	3256.82	5.90518			2886.08	15.8457	3767.22	22.5525	3076.3	15.4774
2919.7	16.1564	3932.41	22.916	3444.11	14.7945		2972.89	14.9871	3850.61	22.9852	3255.05	5.9174			2887.41	16.1021	3767.75	22.5281	3078.14	15.1983
2957.85	15.4319	3932.72	22.9623	3432.55	15.7172		2981.74	14.2034	3849.69	22.9819	3252.71	5.97318			2885.67	16.2473	3767.38	22.4739	3078.32	15.076
2923.93	16.329	3932.4	22.928	3443.85	14.8955		2984.35	14.9306	3850.56	23.0967	3253.19	5.88618			2891.77	16.882	3768.35	22.5638	3077.51	15.0407
2962.62	14.2234	3932	23.0321	3434.03	15.0127		2976.96	14.0302	3850.83	22.8866	3251.8	5.83631			2887.73	17.031	3768.27	22.5841	3072.11	15.4315
2933.02	16.4229	3933.62	23.0681	3438.46	14.3212		2983.13	14.8103	3850.46	23.0317	3249.33	5.96409			2891.53	16.3665	3769.47	22.7066	3078.1	14.7709
2950.56	14.3295	3933.07	23.1385	3429.98	14.8085		2987.84	14.3365	3849.71	22.9674	3248.08	5.92192			2891.6	16.6389	3769.89	22.836	3073.63	15.089
2947.39	16.0558	3933.15	22.9297	3429.09	15.6314		2988.85	14.3616	3849.47	23.0124	3245.47	6.05673			2892.38	16.632	3770.38	22.8006	3076.24	14.7256
2945.6	14.1654	3932.26	23.0218	3439.27	14.9495		2984.93	15.1077	3848.91	23.0213	3246.05	5.82364			2895.86	16.2712	3769.53	22.7304	3071.24	15.0876
2946.11	16.7052	3932.65	23.1375	3426.42	14.4483		2990.27	14.8941	3849.52	23.0352	3244.75	5.92946			2892.77	16.3405	3770.23	22.7817	3067.39	15.3374
2956.82	14.3698	3933.51	23.0823	3426.3	15.5743		2990.07	14.7231	3850.72	22.799	3245.61	5.6849			2894.35	16.5331	3770.33	22.8927	3066.33	15.3273
2946.64	14.4631	3933.3	23.1496	3438.91	14.6136		2995.21	14.4447	3849.47	22.9804	3243.77	5.7638			2896.51	16.6747	3770.48	22.7885	3062.49	15.5854
2954.3	16.3795	3933.02	23.1441	3427.3	13.9205		2997.4	14.8491	3850.55	22.9634	3241.03	5.91202			2897.4	16.5089	3771.21	22.8215	3068.48	14.9282
2954.55	14.4647	3934.37	23.0323	3425.9	14.4006		2995.18	14.563	3851.28	22.8526	3238.93	5.93633			2896.06	16.1476	3771.38	22.8803	3064.66	15.1865
2956.03	14.485	3933.04	23.1305	3422.15	15.256		2995.08	14.3469	3850.15	23.0818	3238.52	6.00664			2901.11	16.4734	3772.02	22.9475	3065.15	15.026
2956.26	16.2106	3933.52	22.9971	3432.52	14.7035		2998.89	14.7908	3850.49	23.2474	3238.59	5.73793			2901.63	16.6815	3771.8	22.7256	3059.84	15.4144
2963.13	14.2066	3934.14	22.9365	3421.7	15.1813		3000.47	14.886	3850.74	22.9862	3236.85	5.88311			2900.95	16.7836	3771.17	22.8023	3065.33	14.8066
2961.26	14.407	3932.16	23.1004	3422.27	15.2708		3001.27	14.5687	3850.36	23.1615	3235.75	5.83992			2903.57	16.6982	3771.35	22.8307	3063.26	14.8872
2960.99	14.2668	3932.45	23.1445	3425.02	15.1176		3003.93	14.7405	3850.14	22.9823	3235.02	5.81178			2905.01	16.562	3770.83	22.9702	3058.42	15.2111
2961.98	14.2053	3933.39	23.1406	3421.9	15.3275		3003.38	14.8623	3850.04	23.0783	3233.99	5.79911			2906.04	16.5542	3772.08	22.7825	3063.4	14.6545
2955.64	14.7989	3932.88	23.1372	3421.95	15.3734		3007.58	14.9748	3853.06	22.8258	3234.55	5.48068			2902.57	16.5316	3770.82	22.9257	3058.41	15.0244
2973.61	15.1429	3934.07	23.0011	3423.44	15.3511		3008.48	14.9243	3852.42	22.4174	3231.47	5.81308			2909.08	16.4861	3772.18	22.7973	3056.67	15.0733
2967	14.377	3932.78	22.9684	3421.13	15.2612		3005.11	15.0992	3853.39	22.5406	3231.24	5.66647			2907.52	16.6363	3770.72	22.8703	3056.65	14.9862
2968.82	14.3296	3932.65	22.9947	3419.68	14.9969		3008.2	14.9661	3854.34	22.6662	3228.84	5.77869			2907.69	16.56	3771.85	22.8906	3055.32	14.9855
2970.06	14.0616	3933.87	22.9741	3419.42	15.1486		3013.51	15.0129	3855.05	22.5909	3227.25	5.81098			2913.36	16.9113	3771.89	22.9801	3054.95	14.9143
2965.92	14.269	3933.71	23.0365	3418.66	15.1479		3010.57	15.14	3855.42	22.671	3225.55	5.79451			2913.47	16.6885	3771.39	22.9899	3053.69	14.9295
2971.36	14.7205	3933.43	23.1765	3419.03	15.1001		3014.4	13.9376	3855.62	22.7508	3225.66	5.66863			2913.86	16.997	3771.12	22.8654	3053.07	14.8845
2973.03	14.632	3932.81	23.048	3420.34	14.5907		3013.64	15.4756	3856.47	22.7523	3223.73	5.82841			2917.19	16.9967	3770.75	22.7658	3052.57	14.8073
2969.98	14.6584	3932.64	23.0834	3414.7	14.4005		3020.67	14.9236	3856.96	22.9352	3223.28	5.68056			2915.53	16.6211	3770.89	22.8556	3051.39	14.8191
2977.41	14.5593	3932.82	23.0372	3416.2	14.9322		3011.07	14.1329	3857.5	22.7949	3218.44	5.95967			2918.56	16.9618	3771.8	22.8738	3051.41	14.7273
2973.71	14.5977	3931.98	23.0454	3415.04	15.0827		3028.75	14.0792	3857.86	22.7292	3218.03	5.95032			2916.99	17.1406	3771.5	22.9375	3050.35	14.7062
2980.27	14.3408	3933.18	22.9864	3416.48	15.078		3012.49	15.1182	3858.06	22.9851	3218.86	5.72614			2919.76	16.7554	3770.95	22.9711	3050.17	14.6127
2974.15	14.8451	3933.34	23.0066	3415.12	14.933		3028.76	13.6305	3858.96	22.9837	3218.34	5.7066			2920.56	16.6478	3771.13	22.9101	3048.91	14.6273
2980.57	14.3925	3933.07	22.9596	3413.78	14.8435		3014.71	15.1949	3858.95	23.0183	3218.66	5.46009			2920.2	16.713	3771.24	22.8881	3047.26	14.6538
2981.54	14.8002	3933.31	23.0637	3412.16	14.6913		3030.79	14.7401	3858.79	23.1863	3215.81	5.7349			2924.18	16.8568	3771.49	22.864	3047.31	14.5565
2982.53	14.3968	3932.84	23.0438	3412.57	14.6613		3015.75	15.1823	3859.03	23.1444	3214.08	5.63893			2924.52	17.0681	3771.59	22.8824	3047.1	14.464
2982.32	14.7091	3932.92	23.1202	3410.79	14.6087		3035.1	14.5188	3859.24	23.0236	3212.48	5.75664			2926.09	16.6509	3771.11	22.7966	3046.59	14.4157
2985.36	15.1471	3933.2	23.0484	3407.85	14.6982		3021.4	14.2414	3860.14	23.1964	3209.2	5.93336			2924.61	16.9141	3770.11	22.8466	3045.36	14.424
2989.69	14.7911	3933.2	22.9708	3410.27	14.6822		3036.51	13.8577	3859.83	23.2264	3207.43	5.99748			2927.54	17.3314	3770.7	22.8317	3045.64	14.2896
2989.49	14.3692	3933.14	23.1001	3408.56	14.4303		3019.32	15.0583	3859.56	23.0213	3209.04	5.7454			2929.29	17.1754	3771.92	22.8618	3043.66	14.3676
2989.26	14.6859	3932.38	23.0807	3406.45	14.4786		3038.22	14.0319	3860.43	23.1005	3206.69	5.7877			2937.75	16.3925	3769.98	22.8835	3043.5	14.269
2991.67	14.647	3933.08	23.1546	3407.67	14.3818		3032.19	14.8272	3860.27	23.3853	3206.56	5.59962			2921.16	16.3842	3771.31	22.8317	3043.48	14.1751
2991.99	14.7302	3932.85	23.1578	3400.85	14.6677		3035.88	13.667	3859.74	23.131	3204.53	5.74336			2936.59	16.5022	3771.4	22.8714	3042.91	14.1276
2994.22	14.6907	3933.2	23.0568	3406.22	14.7116		3036.78	13.6245	3860.13	23.1515	3204.11	5.63583			2929.35	17.389	3769.91	22.8888	3041.27	14.1683
2995.15	14.7522	3933.27	23.1	3406.25	14.4655		3036.03	14.0509	3860.08	23.0799	3202.59	5.70861			2935.6	15.4606	3770.44	22.7881	3041.46	14.0433
2993.45	14.8275	3932.45	23.1276	3401.83	14.5175		3038.79	13.7392	3860.42	23.2466	3202.32	5.58665			2942.03	15.8174	3770.39	22.8502	3040.21	14.0594
2998.88	14.8029	3931.33	23.1594	3404.16	14.7024		3037.63	13.873	3860.45	23.111	3201.54	5.60656			2931.34	17.4266	3770.72	22.8922	3039.62	14.0113
2999.56	14.7758	3931.91	22.9113	3397.35	14.5665		3038.39	15.169	3860.47	23.0169	3200.48	5.55167			2943.32	14.7786	3770.61	22.9547	3038.67	14.0014
3000.11	14.7761	3931.87	22.846	3401.76	14.7594		3043.81	14.2926	3859.3	23.0746	3198.28	5.56078			2952.77	15.4631	3770.44	22.841	3038.53	13.8971
3000.05	14.8154	3932.85	22.816	3400.21	14.0381		3040.27	14.0557	3860.53	23.0758	3197.16	5.49008			2929.84	16.3526	3769.28	22.8769	3036.64	13.9654
3001.25	14.9875	3930.83	22.8861	3396.21	14.4427		3041.74	14.2398	3860.07	23.1641	3195.13	5.61688			2938.94	15.8435	3769.31	22.7149	3037.28	13.7989
3005.16	15.0054	3931.68	22.9583	3400.03	14.4288		3043.21	14.2396	3859.73	23.1602	3194.38	5.61012			2952.13	14.8824	3769.9	22.7536	3037.05	13.7127
3006.15	15.1151	3931.89	23.0836	3398.71	14.1239		3044.86	14.3578	3858.87	23.0912	3192.82	5.61483			2946.06	16.6232	3769.21	22.8182	3037.61	13.5565
3005.1	15.1935	3932.24	23.1524	3396.9	14.3544		3046.8	14.5038	3858.7	23.193	3190.67	5.67142			2935.39	15.7022	3769.84	22.737	3035.27	13.6711
3006.45	14.4616	3933.21	23.0418	3397.04	14.1687		3048.1	14.2658	3858.93	23.1075	3191.31	5.43077			2946.76	15.1215	3769.28	22.8064	3034.62	13.6252
3016.51	14.4961	3932.02	22.9094	3397.55	14.2195		3048.17	14.4427	3859.2	23.3507	3188.16	5.70869			2957.16	15.4076	3770.07	22.73	3023.7	14.5371
3002.41	14.8063	3932.15	22.9235	3394.36	14.2652		3048.47	14.8795	3859.45	23.1279	3189.18	5.33813			2950.73	15.9644	3769.8	22.8048	3033.02	13.5619
3011.97	15.1629	3932.86	22.7621	3389.21	14.7475		3053.53	14.8074	3860.09	22.9685	3186.97	5.50399			2934.71	15.5678	3769.91	22.819	3029.36	13.7917
3011.93	15.2271	3932.78	22.8086	3394.94	14.4706		3052.29	14.8079	3859.94	23.0889	3187.02	5.36307			2959.41	14.7506	3769.96	22.8224	3024.06	14.1832
3015.37	15.396	3932.84	22.8801	3393.02	14.3915		3052.01	14.9354	3858.43	23.6374	3183.81	5.52439			2960.19	15.6314	3769.82	22.8926	3029.93	13.5448
3018.31	14.8922	3933.72	22.8453	3385.83	14.7299		3054.7	14.9636	3858.44	23.7557	3183.04	5.61223			2938.95	15.6527	3769.43	22.7708	3012.25	15.0562
3027.72	13.9684	3932.43	23.0411	3394.48	15.3711		3055.2	15.2633	3858.06	23.763	3182.01	5.45366			2954.13	15.1978	3769.86	22.7291	3023.91	13.8931
3014.42	13.5399	3934.81	22.9801	3393.02	14.0882		3056.77	15.3239	3857.63	23.7395	3179.47	5.6278			2963.34	15.4429	3769.38	22.7035	3013.41	14.748
3020.62	15.1291	3934.54	23.054	3386.58	14.1155		3059.36	15.3065	3857.79	23.4363	3177.53	5.66048			2961.36	16.2738	3769.58	22.8798	3011.64	14.8081
3020.8	13.9326	3934.1	23.0631	3388.55	14.1436		3060.85	15.5128	3857.63	23.4693	3179.07	5.34902			2941.77	16.2159	3769.25	22.7438	3010.33	14.8385
3026.83	14.6664	3933.88	22.8939	3384.11	14.7803		3061.22	15.2224	3856.71	23.4174	3177.13	5.31068			2973.88	14.5451	3769.72	22.8204	3009.09	14.8447
3015.76	14.2727	3932.35	23.0561	3389.46	14.8899		3065.48	15.1203	3856.34	23.4667	3174.26	5.5676			2964.12	15.9103	3770.05	22.8462	3007.43	14.9021
3029.5	14.9218	3933.62	23.182	3392.55	13.7978		3065.65	15.2903	3855.07	23.469	3174.86	5.24456			2954.67	15.1733	3769.51	22.7101	3007.87	14.7662
3028.98	13.577	3934.06	23.1482	3383.04	14.0121		3071.51	15.0299	3855.39	23.2618	3173.16	5.42644			2970.34	15.1735	3768.77	22.6777	3005.96	14.8315
3018.96	14.9215	3933.48	23.2668	3374.56	15.7598		3062.49	15.2605	3855.13	23.3419	3171.09	5.43652			2959.58	15.8551	3769.14	22.7452	3003.8	14.9207
3035.1	14.1462	3934.17	23.1235	3395.91	14.7187		3069.95	15.455	3856.04	23.3564	3172.11	5.30027			2955.03	15.1535	3769.88	22.7382	3005.41	14.669
3021.78	14.2994	3933.6	23.0195	3381.73	13.8383		3070.59	15.4799	3854.8	23.246	3170.41	5.33844			2984.03	15.0355	3770.05	22.8827	3004.46	14.6485
3033.76	15.1639	3933.06	23.0005	3379.26	14.8939		3075.64	14.701	3854.76	23.2056	3169.44	5.32775			2967.21	15.8289	3770.07	22.735	3005.37	14.4669
3034.43	13.9532	3932.77	23.1636	3385.31	14.6621		3070.05	15.1195	3854.56	23.2663	3168.36	5.2878			2960.91	15.6413	3770.26	22.8043	3001.42	14.7226
3033.09	13.6497	3932.99	23.1737	3369.39	15.6708		3073.15	15.3445	3855.68	23.1942	3164.55	5.50906			2966.72	14.664	3770.2	22.7231	3001.24	14.6405
3032.82	13.6906	3932.77	23.0358	3384.79	15.544		3072.12	15.3196	3854.58	23.1453	3164.13	5.41533			2982.13	15.5685	3770.25	22.9238	3000.83	14.5588
3030.92	14.5076	3932.25	22.8917	3373.06	15.4463		3076.95	15.5308	3854.99	23.0745	3163.32	5.38399			2968.53	14.3517	3770.03	22.9934	3000.7	14.4761
3040.48	14.2975	3931.87	22.9819	3387.27	14.3975		3078.86	15.5721	3854.26	22.8839	3159.67	5.55851			2974.34	14.457	3769.32	22.8465	2998.7	14.5585
3037.55	14.2499	3932.74	23.0037	3366.09	15.7057		3076.76	15.3597	3854.36	23.0385	3159.65	5.4393			2967.24	14.9195	3769.35	22.754	2995.61	14.739
3038.54	14.3163	3933.39	23.0514	3373.77	16.3421		3079.29	15.2007	3855.25	22.9134	3158.64	5.34727			2977.97	14.5856	3769.49	22.6193	2994.95	14.6979
3040.62	14.4506	3931.85	22.9611	3374.45	16.1615		3083.33	15.5896	3854.97	22.9763	3158.07	5.37955			2970.65	15.0025	3768.8	22.6236	2995.92	14.5007
3042.87	14.5687	3932.29	23.0421	3387.19	14.5629		3084.12	15.5081	3856.02	23.0258	3157.26	5.39336			2985.54	15.0823	3769.61	22.7182	2996.08	14.3781
3043.83	14.5964	3933.03	23.0623	3362.57	14.4595		3084.95	15.081	3856.53	23.0515	3156.06	5.30891			2978.09	16.5415	3769.59	22.7177	2995.98	14.283
3044.83	14.8306	3932.58	23.178	3377.44	14.7967		3086.9	15.5458	3855.82	22.9239	3154.36	5.33408			2979.38	14.9826	3770.16	22.7205	2994.91	14.2544
3046.12	14.6734	3931.63	23.1518	3365.83	15.2532		3087.99	14.9872	3856.29	22.9813	3153.75	5.37874			2984.92	14.0351	3768.9	22.6735	2993.41	14.2909
3047.8	14.4876	3931.39	23.104	3378.41	15.0662		3090.93	15.1845	3856.95	22.6405	3151.52	5.42559			2972.21	15.6237	3769.27	22.7574	2994.97	14.0519
3046.96	14.6338	3931.99	23.0564	3367.24	14.4606		3092.18	15.1473	3856.76	22.7172	3151.71	5.26196			2990.11	14.5211	3768.31	22.763	2988.21	14.5535
3050.27	14.6391	3932.79	23.0831	3368.28	15.5613		3090.35	15.4741	3857.95	22.6077	3151.69	5.07852			2982.64	14.2593	3770.09	22.8365	2985.63	14.6902
3050.48	15.0479	3931.88	23.0959	3377.28	13.9028		3097.72	15.247	3856.79	22.7472	3148.83	5.36033			2980.38	14.6819	3770.11	22.8041	2989.8	14.208
3052.58	15.1362	3931.73	23.0921	3359.22	15.2306		3094.18	15.4312	3858.11	22.5825	3148.76	5.09976			2983.77	14.3257	3769.05	22.616	2983.14	14.7136
3052.56	15.0534	3931.9	23.1066	3368.16	15.6548		3103.58	15.575	3858.25	22.6378	3144.52	5.43463			2989.16	14.5419	3769.02	22.7443	2986.72	14.2735
3054.17	15.4772	3931.56	23.0866	3366.59	14.7304		3100.14	14.9328	3859.29	22.6778	3145.37	5.17998			2984.37	14.6618	3769.6	22.8007	2981.71	14.6327
3057.05	15.4367	3931.5	22.9761	3368.99	14.622		3096.5	15.1232	3860.41	22.6046	3144.31	5.17822			2989.52	14.0693	3769.89	22.8778	2984.09	14.3196
3061.28	15.4369	3931.35	22.932	3360.73	15.5918		3102.52	15.5285	3860.76	22.8244	3144.08	5.1199			2987.45	14.4253	3769.67	22.7944	2984.1	14.2167
3056.29	15.5332	3931.47	22.9753	3363.74	15.7934		3101.44	15.5984	3861.91	22.8491	3142.04	5.16754			2990.02	14.7809	3770	22.7455	2981.02	14.3864
3058.98	15.7346	3931.35	23.0545	3362.72	15.6234		3106.18	15.5036	3861.86	22.9122	3140.78	5.23514			2997.15	14.2815	3770.22	22.8326	2982.37	14.1735
3065	15.3372	3930.47	23.1142	3363.26	15.576		3107.43	15.1518	3861.56	22.9822	3138.22	5.24663			2989.14	14.5383	3770.65	22.8155	2982.61	14.0377
3061.86	15.4758	3930.54	23.0903	3360.67	15.5402		3104.24	15.6036	3861.62	22.9824	3137.55	5.28275			2994.7	14.4809	3769.86	22.7731	2979.58	14.2008
3068.85	15.1159	3931.95	23.1282	3361.57	15.4128		3107.92	15.5635	3861.43	22.8424	3135.23	5.37487			2996.38	14.9579	3770.39	22.7493	2978.49	14.1918
3062.17	15.3166	3931.23	23.2845	3361.63	15.1865		3107.6	15.6474	3861.66	22.8537	3132.68	5.50706			2998.43	14.3635	3769.23	22.7223	2972.87	14.6013
3067.47	15.5849	3932.65	23.1037	3357.23	15.5105		3112.76	15.5946	3861.58	22.8407	3133.5	5.34354			2996.32	14.468	3769.39	22.773	2974.32	14.3941
3070.3	15.0103	3931	23.1669	3358.5	15.4496		3112.78	15.7112	3862.39	22.8485	3131.95	5.35563			2997.21	15.0215	3770.18	22.738	2972.44	14.4507
3068.98	15.1036	3931.87	23.1468	3358.71	15.375		3114.85	15.6786	3861.55	22.8944	3130.85	5.39408			3001.1	14.5144	3769.25	22.7904	2971.57	14.4132
3072.47	15.2922	3930.26	22.9864	3356.32	15.2238		3114.62	15.3745	3861.95	22.8556	3130.93	5.2108			3000.61	14.4918	3770.78	22.8679	2970.48	14.4248
3073.6	15.0032	3930.81	22.9516	3357.13	15.2836		3113.61	15.6522	3862.51	22.9702	3129.15	5.21248			2996.48	14.6224	3771.59	22.9209	2970.85	14.2778
3069.13	15.3526	3930.84	22.9018	3356.18	15.3365		3119.97	15.9356	3862.46	22.9355	3129.19	5.13568			3002.67	14.6462	3770.46	22.9516	2966.45	14.5634
3071.99	15.7298	3930.1	22.8687	3355.63	15.154		3114.22	15.5415	3861.48	22.9645	3125.65	5.42102			3003.13	14.5553	3769.99	22.8424	2970.32	14.1251
3075.29	15.5952	3931.71	22.8688	3354.2	15.1143		3122.04	16.1571	3862.27	23.0298	3125.06	5.38184			3004.22	14.525	3769.78	22.6303	2969.9	14.0566
3079.6	15.4565	3931.3	23.008	3351.97	15.2663		3119.76	15.892	3862.56	22.921	3122.61	5.5324			3006.88	14.5939	3769.87	22.7113	2968.4	14.0744
3078.26	15.2372	3930.07	23.0081	3354.51	15.1559		3120.64	16.028	3862.02	23.136	3122.01	5.39028			3006.7	14.378	3770.7	22.726	2963.32	14.4437
3080.34	15.3857	3930.64	23.1232	3352.78	15.101		3123.41	15.9713	3862.64	23.1094	3122.31	5.15169			3003.98	14.8916	3771.13	22.9968	2965.11	14.1666
3081.66	15.4075	3931.91	23.0046	3352.31	15.0661		3125.89	15.9117	3862.59	22.943	3121.94	5.05051			3010.79	14.8698	3772.1	23.0031	2965.55	14.0266
3080.07	15.5161	3932.11	22.9681	3350.96	15.0456		3124.08	15.8874	3862.82	23.0672	3118.57	5.257			3010.63	14.8095	3770.51	22.8978	2961.77	14.2739
3081.72	15.3219	3930.56	23.0092	3350.09	15.015		3127.55	16.079	3861.92	23.1524	3119.47	5.16412			3012.46	15.0013	3771.04	22.8705	2947.98	15.4428
3090.71	15.5314	3931.47	22.8956	3348.63	14.9738		3132.62	15.3918	3863.14	22.9577	3118.91	5.12563			3012.59	14.6312	3770.63	22.6546	2946.15	15.4952
3086.12	14.7695	3930.49	22.9704	3347.66	14.8121		3126.73	15.8079	3862.61	22.9724	3117.07	4.98845			3011.44	14.9111	3770.88	22.7273	2953.92	14.6783
3089.18	15.5875	3931.02	22.9369	3348.78	14.6567		3135.15	15.355	3863.05	22.8509	3113.59	5.15636			3016.34	14.9982	3771.61	22.965	2961.66	13.8622
3088.35	15.6746	3930.99	22.9077	3341.79	15.251		3129.54	15.1425	3863.86	22.697	3111.75	5.27006			3014.08	14.9458	3771.07	22.9005	2961.15	13.81
3090.29	15.27	3930.92	22.871	3351.69	15.0346		3131.11	15.3068	3863.3	22.6882	3111.4	5.12088			3018.24	15.1595	3771.01	22.9059	2955.76	14.1946
3091.94	15.3309	3930.27	22.7822	3347.04	14.8358		3139.68	15.7065	3863.6	22.6002	3112.22	5.0535			3021.07	15.0293	3772.53	22.7791	2957.07	13.9734
3096.37	15.2931	3930.62	23.0334	3345.57	14.7854		3133.36	15.4926	3864.78	22.7782	3109.69	5.15623			3019.28	15.2302	3771.2	22.8159	2943.58	15.1168
3095.89	15.3132	3932.18	23.0411	3338.2	15.3365		3139.12	15.1461	3865.28	22.6518	3110.05	4.97537			3023.35	15.2726	3771.15	22.9014	2940.55	15.2799
3094.87	15.2801	3931.74	23.0735	3341.65	15.6133		3137.25	15.7564	3865.38	22.788	3108.53	5.0184			3027.79	14.1194	3771.36	22.9355	2932.03	15.9458
3096.85	15.4224	3932.32	23.0372	3344.58	14.9232		3140.82	15.0301	3865.29	22.6252	3107.07	4.89089			3024.68	15.3106	3771.56	22.8525	2929.23	16.108
3097.24	15.3866	3930.34	23.1481	3341.68	14.8094		3141.12	15.0352	3866.17	22.8012	3105.03	5.05256			3020.99	13.8577	3771.61	22.9724	2920.23	16.8315
3100.38	15.4969	3931.29	23.0191	3340.22	14.9329		3143.98	15.2073	3866.83	22.7568	3104.24	4.91064			3032.38	14.5045	3771.47	22.9149	2928.78	15.9435
3103.03	15.5571	3930.26	22.9794	3344.03	14.8051		3146.17	15.0414	3866.69	22.8634	3103.41	4.96561			3019.35	14.9115	3769.61	22.8535	2937.25	15.0546
3103.29	15.4785	3931.15	22.9353	3340.27	14.9056		3146.78	15.166	3866.86	22.9336	3100.15	5.19384			3029.2	14.5261	3769.46	22.8028	2936.02	15.0659
3103.33	15.5068	3931.16	22.9935	3341.18	14.637		3146.74	15.1541	3867.83	22.8953	3100.16	5.05535			3030.28	13.9199	3770.2	22.7778	2923.19	16.1546
3105.61	15.7295	3931.3	22.9457	3338.92	14.3317		3148.36	15.2569	3868.45	22.7773	3098.03	5.06122			3039.28	14.3077	3770.12	22.7605	2915.26	16.7746
3106.07	15.7076	3931.7	22.8387	3335.82	14.8709		3146.86	15.4494	3869.4	22.7012	3096.96	5.01254			3024.65	13.8103	3769.39	22.8717	2913.84	16.7995
3107.99	15.7497	3930.16	23.0774	3338.39	14.6176		3150.04	15.5319	3868.72	22.8391	3096.24	4.98443			3043.99	14.1475	3770.05	22.7151	2913.53	16.7173
3106.89	16.2004	3930.8	23.0936	3335.31	14.6828		3152.26	15.5851	3870.1	22.7618	3094.21	5.0013			3025.18	13.5217	3770.31	22.8616	2913.17	16.6407
3116.66	15.6212	3931.47	22.9283	3331.28	14.7358		3152.92	15.6595	3869.63	22.9103	3092.94	5.04143			3038.64	14.1786	3770.61	22.8138	2912.16	16.6396
3107.37	15.3454	3929.81	23.0424	3336.45	14.609		3153.06	15.5116	3871.36	22.8292	3090.92	5.161			3042.67	14.3836	3770.11	22.9128	2908.27	16.9037
3113.57	16.1072	3929.24	22.9929	3329.21	14.7847		3156.06	15.8516	3871.39	22.8352	3090.8	4.90884			3031.99	14.0477	3769.85	22.7445	2910.32	16.588
3110.29	16.2615	3930.89	23.0228	3334.08	14.6083		3157.75	15.4867	3872.24	22.8828	3088.94	5.14348			3045.3	13.9851	3769.03	22.7808	2908.71	16.6332
3119.27	15.5983			3331.07	14.7316		3161.03	15.4702	3871.29	22.9097	3087.3	5.0953			3035.26	14.8061	3768.99	22.5834	2906.8	16.7094
3117.52	16.0365			3330.17	14.8546		3160.19	15.4899	3872.82	23.0037	3087.88	4.87886			3046.31	13.8981	3769.3	22.688	2908	16.4993
3128.17	14.5399			3329.23	14.4369		3161.19	15.6656	3872.18	23.0531	3088.07	4.79516			3040.62	15.1263	3770.45	22.7297	2902.88	16.8684
3111.28	15.4802			3329.5	14.2132		3160.82	15.8695	3872.77	23.0107	3084.96	4.91733			3044.35	13.8727	3769.56	22.6891	2903.55	16.6964
3128.15	14.7392			3327.01	14.846		3167.77	16.5412	3872.39	22.9964	3083.08	5.01819			3047.93	14.9464	3769.26	22.8011	2903.76	16.5823
3114.73	15.7849			3326.35	14.8603		3165.61	15.8998	3873.14	22.9428	3082.35	4.85007			3047.51	13.9277	3769.33	22.8609	2903.22	16.5156
3124.49	16.0347			3327.18	15.0548		3168.18	15.9062	3874.13	22.7573	3081.03	4.89175			3041.86	14.3837	3771.02	22.8653	2902.51	16.4745
3121.23	15.3453			3323.06	14.8617		3168.35	15.9409	3873.71	22.6598	3079.13	4.97328			3054.25	14.8704	3770.54	22.9336	2898.45	16.7495
3129.99	15.1615			3326.11	14.7181		3168.84	16.092	3875.45	22.5293	3078.26	4.95697			3052.65	14.2475	3771.32	22.9224	2898.76	16.6125
3116.72	16.4559			3328.75	14.4076		3173.31	16.2798	3875.78	22.4324	3078.32	4.77072			3051.08	14.2989	3769.85	22.9854	2897.56	16.6324
3134.14	15.9467			3319.65	14.2972		3172.03	16.3579	3877.25	22.5046	3077.18	4.79556			3051.97	14.1892	3770.35	22.8298	2898.05	16.4692
3129.08	15.0634			3321.66	14.8262		3173.96	16.4552	3877.34	22.6501	3075.12	4.95001			3051.88	14.0662	3769.82	22.8297	2897.47	16.4191
3123.78	16.5972			3319.33	15.0815		3174.29	16.4677	3878.66	22.556	3075.4	4.69142			3053.43	14.2054	3769.66	22.8799	2896.38	16.4289
3136.34	15.347			3320.98	14.6774		3174.99	16.2931	3879.89	22.3222	3073.02	4.83946			3054.67	14.3903	3768.72	22.7475	2897.4	16.2166
3137.82	15.6331			3318.29	15.3089		3178.22	16.699	3880.07	22.3595	3070.98	4.95503			3058.58	14.6587	3768.67	22.8431	2895.5	16.2879
3134.57	15.3469			3317.97	14.5325		3177.48	16.7718	3880.75	22.5942	3070.64	4.77126			3058.45	14.6486	3769.85	22.8039	2894.42	16.3016
3137.75	15.1166			3314.48	15.5434		3180.45	17.0578	3881.66	22.5948	3067.82	4.93098			3059.76	14.6482	3769.11	22.7066	2892.1	16.3943
3138.59	15.1141			3320.89	14.9115		3181.25	17.2227	3882.19	22.6497	3067.21	4.96253			3059.74	14.8318	3768.59	22.6986	2889.02	16.5668
3139.47	15.2013			3312.84	15.0039		3183.91	17.047	3882.51	22.9286	3067.18	4.81918			3062.32	14.9525	3768.48	22.59	2889.53	16.4209
3140.29	15.3692			3314.76	15.1301		3189.76	16.46	3882.5	22.5357	3066.17	4.76046			3064.2	15.0922	3768.91	22.6031	2891.66	16.1232
3142.53	15.3206			3318.39	15.3119		3178.23	17.0489	3883.62	22.506	3063.49	4.91292			3065.36	14.9188	3769.59	22.6923	2885.36	16.6034
3142.78	15.2117			3312.7	15.3391		3187.44	16.8428	3886.02	22.3834	3062.65	4.93632			3066.23	15.0654	3768.76	22.7319	2887.91	16.2533
3144.86	15.4388			3311.61	15.5288		3189.46	16.5323	3885.91	22.3467	3060.51	4.83603			3068.8	15.1997	3768.64	22.8311	2887.25	16.2213
3145.19	15.4525			3318.34	15.0591		3185.44	17.5111	3886.71	22.5255	3059.83	4.91013			3066.48	15.1194	3768.6	22.7152	2887.91	16.0364
3147.28	15.5679			3302.36	15.0815		3196.95	16.2311	3887.53	22.5209	3059.36	4.73334			3067.12	15.1249	3768.2	22.6403	2886.2	16.1162
3149.24	15.8554			3317.48	15.734		3189.55	16.0325	3888.31	22.8146	3058.68	4.69541			3069.87	15.5928	3768.83	22.7298	2885.51	16.0668
3148.64	15.6817			3310.35	14.649		3187.98	16.4289	3888.96	22.7491	3056.1	4.9143			3072.78	15.6745	3769.45	22.7859	2880.26	16.4616
3150.72	15.9155			3300.49	16.3475		3200.5	16.203	3889.71	22.7947	3054.31	4.93577			3071.58	15.3472	3768.79	22.7397	2882.87	16.1085
3152.78	15.8823			3318.55	14.4117		3193.63	16.8266	3890.58	22.8242	3053.9	4.8168			3074.24	14.9222	3768.58	22.5736	2880.77	16.1915
3152.52	15.8036			3294.66	16.1164		3192.34	16.4029	3891.56	23.0009	3055.46	4.47724			3072.95	15.2071	3767.44	22.5622	2882.54	15.9249
3153.18	15.8665			3311.98	16.5426		3204.94	16.1188	3891.28	22.9701	3052.57	4.67605			3074.94	15.079	3768.69	22.6131	2880.05	16.0601
3154.86	15.9751			3303.41	15.5339		3198.49	16.631	3892.46	23.0744	3050.29	4.78737			3076.06	15.2502	3769.15	22.7195	2880.3	15.9298
3155.5	16.31			3305.44	16.0711		3198.13	15.6268	3892.37	22.9903	3050.03	4.66828			3077.5	15.1034	3768.98	22.7233	2879.44	15.9135
3158.02	16.1878			3302.72	15.5992		3202.02	16.9439	3893.26	23.005	3047.17	4.88995			3078.1	15.4487	3769.39	22.6845	2878.31	15.8855
3159.51	15.7844			3310.81	15.533		3199.14	15.9993	3892.86	23.2648	3045.2	5.04371			3080.02	15.5007	3769.1	22.6978	2877.47	15.8761
3159.09	16.2443			3297.11	14.6303		3210.92	16.0182	3893.06	23.0858	3045.95	4.7464			3079.68	15.623	3769.51	22.7594	2876.76	15.8454
3162.36	16.231			3295.59	16.387		3201.52	16.7084	3892.97	23.2243	3044.84	4.69923			3081.36	15.4429	3768.48	22.7731	2874.78	15.9146
3161.23	16.6006			3306.57	15.6483		3207.14	16.2404	3893.2	23.1266	3044.03	4.7009			3083.84	15.3718	3769.46	22.6887	2875.87	15.6996
3165.29	16.4532			3303.09	15.5825		3209.38	16.11	3893.48	23.1681	3042.14	4.82341			3084.65	15.3365	3768.2	22.6537	2872.74	15.8834
3166.04	16.4105			3294.5	15.6964		3212.76	16.0275	3893.09	23.0779	3041.04	4.77054			3084.4	15.4418	3769.29	22.7822	2874.02	15.6692
3168.71	16.3488			3301.49	16.1701		3211.41	15.6344	3893.63	23.0671	3039.47	4.87146			3087.6	15.3307	3768.82	22.6609	2869.19	16.0233
3168.99	16.4927			3296.38	15.6235		3213.81	15.9225	3895.04	23.0351	3037.99	4.79862			3083.34	15.4731	3768.56	22.5721	2871.48	15.6899
3169.29	16.7861			3294.21	16.5061		3212.41	16.0165	3894.59	23.0583	3038.65	4.71244			3089.25	15.2268	3769.13	22.6467	2871.28	15.6084
3171.3	16.856			3295.8	16.678		3218.62	16.3332	3893.61	23.1058	3036.31	4.77026			3091.59	15.2284	3769.83	22.6928	2868.16	15.7886
3172.82	17.0961			3306.32	15.6245		3218.94	16.1482	3894.08	23.2603	3035.54	4.69836			3087.03	15.3106	3770.98	22.8173	2870.67	15.4472
3177.26	16.8262			3289.04	14.9502		3220.35	16.1731	3893.88	23.0868	3035.7	4.63789			3086.39	15.5656	3770.33	22.88	2868.9	15.5087
3173.48	16.7215			3291.73	16.4058		3225.07	15.675	3893.52	23.1553	3031.64	4.82972			3089.71	15.2636	3770.28	22.7733	2866.19	15.6613
3174.59	17.1268			3300.81	15.6242		3223.06	16.1536	3894.05	23.0822	3030.24	4.96294			3091.71	15.1802	3770.92	22.8565	2859.39	16.179
3184.37	16.0792			3289.46	16.158		3225.82	16.2554	3894.29	23.0699	3029.89	4.76334			3093.69	15.2055	3770.55	22.7941	2865.4	15.5344
3176.63	16.6974			3296.54	15.9298		3224.48	15.6657	3895.01	22.8635	3029.23	4.62251			3095.98	15.6063	3771.79	22.8109	2865.9	15.3745
3183.44	15.9674			3288.85	15.1118		3233.35	15.8138	3893.88	22.7464	3028.23	4.68814			3101.12	14.8376	3770.64	22.7826	2866.56	15.2083
3176.33	16.9195			3286.56	16.029		3222.73	15.1668	3893.94	22.7949	3025.3	4.77966			3092.31	15.0056	3770.68	22.8325	2859.25	15.7813
3193.11	16.0581			3287.97	16.1208		3226.7	16.6533	3894.37	22.78	3025.93	4.52528			3101.43	15.4526	3770.64	22.8716	2856.67	15.9215
3176.52	16.3848			3288.13	16.0298		3236.87	15.9217	3894.05	22.8703	3025.79	4.54568			3098.76	15.4325	3770.51	22.907	2854.35	16.0225
3193.26	16.1293			3287.15	15.9293		3226.73	15.613	3894.38	22.7199	3023.26	4.68215			3100.81	15.1257	3771.52	22.9111	2854.77	15.8711
3183.95	16.0425			3285.98	15.9287		3236.66	15.6964	3895.86	22.7092	3020.45	4.81703			3103.43	15.4479	3771.64	22.8797	2853.34	15.9146
3195.01	16.2992			3286.03	15.9301		3236.85	15.9057	3894.67	22.6105	3019.71	4.66914			3104.94	15.0595	3771.47	22.8711	2856.64	15.4908
3186.07	16.3167			3284.8	15.9373		3233.82	15.8268	3894.98	22.5559	3018.97	4.68882			3100.9	15.6828	3770.2	22.8461	2851.07	15.9019
3189.79	17.8151			3284.51	15.8942		3236.76	16.4926	3895.59	22.5755	3018.53	4.6722			3106.41	14.9515	3771.22	22.8126	2851.42	15.7407
3202.67	15.5203			3283.53	15.747		3237.3	15.6183	3895.84	22.6097	3016.85	4.69642			3105.54	15.1943	3770.92	22.9569	2848.96	15.878
3183.39	16.3129			3282.2	15.9723		3241.91	15.6829	3895.32	22.7188	3014.91	4.7222			3105.97	15.2564	3771	22.9789	2847.96	15.8661
3203.1	16.0511			3282.37	15.6884		3235.55	16.7312	3895.74	22.7164	3015.58	4.53052			3110.25	15.5508	3771.56	22.868	2847.02	15.8428
3196.24	16.3935			3281.07	15.6263		3245.12	15.8175	3896.42	22.5056	3012.52	4.66059			3109.32	15.3674	3770.78	22.9652	2848.31	15.6275
3201.5	15.6203			3279.2	15.614		3240.79	16.6553	3896.16	22.2292	3011.22	4.61572			3114.39	15.391	3770.35	22.8943	2846.6	15.6766
3185.4	17.2126			3279.77	15.4836		3248.97	16.0569	3897.32	22.1461	3009.64	4.66431			3110.07	15.5527	3769.71	23.0026	2845.25	15.6926
3210.69	16.3413			3276.57	15.5698		3248.75	15.6255	3897.3	22.3709	3011.6	4.3751			3114.25	15.5238	3771.04	22.8786	2847.24	15.403
3195.11	16.6703			3278.78	15.6063		3246.19	16.4153	3899.27	22.3594	3009.18	4.45244			3115.62	15.5697	3770.74	22.7952	2844.56	15.5411
3209.19	16.3281			3276.76	15.5053		3249.62	15.9033	3899.29	22.682	3008.2	4.54148			3116.76	15.3589	3769.84	22.9569	2844.49	15.4675
3205.91	15.8653			3276.3	15.5435		3250.23	15.9447	3900.05	22.7024	3005.84	4.59666			3119.45	15.6329	3770.68	22.9768	2843.76	15.4039
3205.34	15.5669			3275.57	15.5159		3252.04	16.1137	3901.74	22.5608	3005.53	4.42768			3119.51	15.3903	3771.66	22.9974	2842.9	15.3761
3205.42	15.7008			3275.76	15.402		3251.62	16.1264	3901.05	22.7111	3003.71	4.56102			3121.09	15.4091	3770.33	22.947	2841.42	15.4143
3204.77	15.9238			3275.49	15.1675		3255.72	16.2309	3901.4	22.6073	3001.17	4.61753			3117.44	15.5629	3769.84	22.8841	2840.24	15.3997
3210.99	16.1162			3272.24	15.2192		3255.49	16.0375	3902.31	22.7687	2999.47	4.7131			3123.28	15.7439	3769.97	22.9111	2840.56	15.2834
3211.86	16.0138			3271.23	15.2201		3253.5	16.3951	3903.71	22.4431	2999.8	4.52102			3125.91	15.9907	3770.94	22.9082	2841.17	15.1267
3211.08	16.119			3270.97	15.2898		3257.24	16.5005	3904.21	22.504	2998.02	4.54255			3134.69	15.0832	3770.15	22.9069	2838.58	15.2704
3212.27	16.218			3269.26	15.4433		3257.67	16.3679	3903.83	22.4008	2999.39	4.36613			3120.15	15.5699	3768.47	22.8944	2838.19	15.2002
3214.65	16.5023			3271.31	15.194		3259.46	16.4035	3905.45	22.3015	2995.68	4.5582			3127.85	15.8622	3769.84	22.928	2838.08	15.0988
3217.28	16.4475			3268.4	15.0466		3259.3	16.462	3906.34	22.5222	2998.27	4.19893			3132.11	15.8134	3769.39	22.9872	2837.44	15.0656
3215.26	16.2847			3268.09	16.1046		3260.33	16.6655	3907.66	22.3712	2995.57	4.33144			3128.35	15.67	3769.18	22.866	2837.08	14.9805
3221.5	16.097			3270.65	15.211		3268.13	15.9609	3908.75	22.4982	2995.41	4.2583			3132.76	15.3967	3768.65	22.893	2836.72	14.9048
3215.98	16.0366			3268.37	14.7618		3257.57	15.4256	3909.62	22.2745	2992.61	4.35107			3130.94	15.3132	3768.92	22.6989	2836.15	14.8681
3219.44	16.7982			3264.36	15.2342		3270.11	15.7787	3909.87	22.5294	2992.39	4.2531			3138.21	15.1232	3767.93	22.7146	2833.99	14.9629
3229.14	15.793			3262.84	15.3176		3260.01	15.8827	3911.32	22.6689	2990.48	4.35168			3132.47	15.8311	3768.44	22.7876	2835.69	14.6897
3226.18	15.596			3270.36	15.1456		3266.95	15.1379	3911.82	22.7037	2987.33	4.39571			3136.69	15.7731	3769.04	22.8056	2833.86	14.753
3218.88	15.9769			3261.37	14.8502		3272.59	16.063	3912.78	22.816	2986.16	4.45982			3139.71	15.9865	3768.77	22.6987	2833.64	14.67
3231.96	15.8911			3251.73	16.4868		3264.64	15.3364	3912.04	22.9638	2986.3	4.33564			3136.23	15.4014	3768.63	22.6394	2833.53	14.5675
3221.66	16.0122			3270.44	15.1965		3278.06	15.9415	3914.21	22.8502	2983.08	4.40062			3144.6	15.0997	3767.99	22.7196	2832.57	14.5739
3227.31	16.8538			3251.58	15.8628		3264.29	15.7414	3913.99	22.7285	2981.62	4.45518			3135.87	15.8347	3768.34	22.9113	2831.44	14.5905
3234.87	15.9269			3266.49	16.1899		3277.77	16.327	3914.01	22.7561	2981.02	4.43216			3140.65	15.5006	3768.34	22.8339	2831.94	14.4071
3234.43	15.6469			3254.4	15.3837		3275.46	14.6896	3914.01	22.8282	2980.46	4.39265			3139.98	15.5133	3768.51	22.7886	2831.03	14.4055
3229.69	15.846			3262.83	15.962		3266.65	15.7917	3914.03	22.8308	2978.47	4.40586			3147.57	15.6084	3767.64	22.7843	2829.47	14.4367
3231	15.9865			3260.68	14.5403		3281.66	15.4392	3916.05	22.8877	2975.91	4.51045			3145.89	15.764	3767.92	22.6594	2829.9	14.2922
3237.74	15.8748			3249.95	15.9698		3275.68	15.9029	3915.06	22.9913	2975.78	4.38752			3141.85	14.8976	3767.17	22.606	2828.83	14.2929
3234.5	15.6331			3257.88	14.8387		3280.98	14.7205	3916.36	23.1067	2974.02	4.49351			3149.87	15.6127	3767.67	22.6259	2827.57	14.3104
3238.15	15.7007			3245.24	16.5679		3274.71	16.2203	3916.18	23.1669	2975.39	4.26937			3143.15	15.3675	3767.78	22.7826	2825.56	14.3807
3238.37	15.8936			3262.33	15.8645		3284.63	14.8996	3915.69	23.2468	2973.43	4.31743			3155.19	15.5761	3768.86	22.6652	2826.06	14.2365
3239.79	15.7914			3246.92	15.6741		3278.61	14.9271	3916.85	23.2601	2970.78	4.41155			3151.48	15.3295	3768.4	22.6707	2827.51	13.9854
3241.8	16.0194			3256.86	15.3283		3284.49	16.7812	3917.05	23.1497	2968.44	4.52533			3149.3	14.8028	3767.66	22.6693	2823.53	14.2479
3242.55	15.8895			3246.36	16.1878		3286	14.8427	3917.86	23.1988	2970.24	4.1743			3151.9	14.8991	3767.49	22.6768	2822.77	14.2286
3244.27	15.9551			3252.75	16.2831		3283.27	15.3367	3917.32	23.1054	2970.42	4.10385			3152.62	15.1668	3769.23	22.9135	2815.33	14.8082
3242.42	16.0011			3246	15.704		3286.83	14.9912	3917.88	23.0969	2967.45	4.1985			3153.64	15.2485	3769.18	22.9832	2805.03	15.6414
3245.19	16.0978			3247.98	16.3942		3289.2	15.1119	3918.3	23.1695	2965.14	4.33285			3155.82	15.2503	3768.89	22.837	2815.97	14.5233
3245.74	16.1468			3246.93	16.4063		3288	15.0199	3918.18	23.0336	2964.69	4.17826			3158.91	15.5965	3767.86	22.6498	2804.85	15.4416
3247.27	16.211			3253.8	16.0798		3289.25	15.2574	3918.41	22.9916	2963.67	4.16417			3157.97	15.5561	3767.55	22.7105	2806.35	15.1979
3248.63	16.2898			3245.27	14.8512		3290.51	15.2745	3918.56	23.2038	2961.93	4.2609			3162.66	15.5104	3767.96	22.7262	2805.34	15.1807
3249.01	16.2828			3240.27	16.5405		3290.24	15.1526	3918.59	22.9754	2960.7	4.23205			3159.12	15.5676	3767.73	22.7504	2800.76	15.5087
3252.28	16.2666			3254.13	14.9057		3291.28	15.258	3919.87	23.0216	2957.93	4.41815			3162.41	16.0099	3768.4	22.8269	2810.32	14.5158
3254.78	15.8166			3237.41	16.2544		3295.37	15.3043	3919.43	22.8403	2958.51	4.21578			3164.92	15.5904	3767.87	22.6773	2800.85	15.2916
3249.84	16.1406			3244.96	16.017		3293.6	15.4265	3919.44	22.9261	2956.47	4.27628			3164.39	15.6458	3767.61	22.6548	2801.59	15.1174
3253.02	16.2574			3254.47	14.5266		3295.77	15.7128	3920.77	22.671	2954.69	4.42927			3167.11	15.9385	3767.73	22.5387	2798.06	15.3551
3255.01	16.4401			3232.77	15.6421		3297.19	15.6595	3920.63	22.9167	2954.39	4.29498			3168.71	15.6559	3768.12	22.6114	2799.3	15.1319
3254.83	16.3224			3239.72	16.3262		3299.6	15.6884	3920.28	22.8001	2952.07	4.37593			3167.4	16.0485	3767.79	22.6793	2797.41	15.194
3260.3	15.8916			3239.08	16.2875		3299.73	15.9863	3920.45	22.8686	2952.56	4.19583			3170.42	16.4763	3767.99	22.6968	2798.17	15.028
3262.03	16.3545			3240.65	16.5057		3302.53	15.9683	3920.69	22.8808	2950.49	4.26989			3171.71	16.2435	3769.2	22.7841	2797.5	14.987
3255.68	15.8249			3240.87	16.5507		3302.54	16.0057	3921.89	22.7937	2951.7	4.05247			3173.46	16.0595	3768.86	22.7558	2794.75	15.1173
3259.35	16.8296			3240.22	16.3601		3306.45	16.2341	3921.76	22.8403	2950.97	3.85972			3173.07	16.0429	3769.39	22.7816	2795.21	14.9801
3272.25	15.0218			3238.33	16.4359		3304.06	16.3305	3921.98	23.0186	2948.18	4.15425			3173.79	15.9511	3767.99	22.6056	2794.34	14.963
3253.19	16.6173			3238.14	16.1021		3307.33	16.3006	3922.66	22.969	2945.77	4.26647			3174.9	16.1485	3768.61	22.8744	2794.19	14.863
3276.72	15.2181			3234.55	16.1892		3307.67	16.3819	3921.98	22.904	2943.71	4.31816			3178.68	16.2177	3769.3	22.6985	2794.08	14.778
3259.75	15.7729			3235.49	15.8294		3309.59	16.4478	3922.05	22.9016	2945.22	4.08078			3177.32	16.1935	3768.5	22.7427	2791.47	14.9089
3276.64	15.794			3233.38	15.8912		3310.85	16.6491	3921.95	22.9024	2944.47	3.98458			3176.27	16.0697	3768.31	22.7004	2792.42	14.6976
3257.8	16.0275			3232.72	15.9256		3318.05	15.1937	3923.5	22.9829	2939.98	4.29433			3177.94	16.4182	3767.59	22.7815	2792.63	14.5905
3281.63	15.5581			3232.67	15.8993		3306.32	16.3825	3923.76	22.8053	2938.78	4.2052			3180.05	16.492	3769.09	22.7515	2791.6	14.573
3267.8	15.4894			3226.41	16.6931		3315.84	15.6773	3925.22	22.7892	2939.54	4.1233			3181.46	16.3769	3768.69	22.6316	2786.75	14.9247
3278.02	15.9456			3235.54	16.114		3314.57	16.8416	3924.21	22.6804	2936.39	4.2523			3181.82	16.4876	3768.76	22.7297	2788.77	14.624
3269.45	16.0554			3229.77	16.0407		3321.48	15.1019	3925.41	22.8428	2937.28	4.006			3182.81	16.5794	3768.16	22.8003	2783.08	15.0463
3283.25	15.309			3231.02	15.783		3314.64	16.0402	3925.98	22.7902	2935.77	4.11098			3182.87	16.6752	3768.01	22.5527	2786.83	14.5976
3277.08	15.1056			3229.81	15.6217		3321.9	15.1353	3926.17	22.8174	2934.96	4.01078			3183.73	16.5867	3767.46	22.7363	2784.76	14.6895
3276.76	15.2296			3228.75	15.449		3318.49	16.1761	3926.99	22.8195	2933.45	4.05219			3184.33	16.8765	3768.59	22.5984	2786.63	14.4175
3275.2	16.4927			3228.46	15.3796		3330.4	14.8071	3927.12	22.8728	2931.85	4.14725			3191.08	16.4104	3767.95	22.6667	2783.02	14.6434
3285.39	15.2672			3222.94	15.7645		3312.88	15.675	3926.86	22.9584	2930.94	4.06997			3186.49	16.4914	3767.88	22.741	2779.36	14.8647
3282.74	15.1086			3227.18	15.7705		3333.41	15.612	3928.26	22.5072	2929.9	4.04192			3192.46	16.1395	3769.09	22.707	2782.25	14.5035
3283.42	15.2507			3226.49	15.7175		3315.96	15.6343	3927.29	22.7142	2928.25	4.01618			3183.46	16.7287	3768.21	22.6145	2779.71	14.6207
3284.95	15.4772			3226.93	15.5823		3330.55	15.2515	3927.97	22.695	2927.58	4.07426			3193.1	16.9012	3767.86	22.6431	2773.88	15.0513
3285.55	15.5129			3223.22	15.5397		3330.99	15.9862	3928.96	22.8068	2926.54	3.8783			3191.91	16.6321	3768.84	22.6823	2772.33	15.093
3288.04	15.6147			3221.93	15.6286		3320.51	16.3154	3928.26	22.7379	2922.75	4.15309			3199.34	16.7628	3770.09	22.8062	2780.05	14.2748
3287.61	15.6462			3219.63	16.0561		3337.75	14.9478	3929.75	22.6171	2921.91	4.0533			3188.69	16.6935	3770.17	22.6342	2776.6	14.4763
3290.19	15.7731			3220.53	17.2567		3334.49	16.0109	3929.82	22.6864	2920.75	4.09201			3201.55	16.1243	3770.56	22.8418	2774.63	14.5522
3292.96	15.8096			3230.48	15.7594		3331.94	13.8819	3931.98	22.7225	2920.72	3.9493			3191.9	16.7023	3771.15	22.8004	2770.13	14.8652
3290.74	15.7584			3216.71	16.0812		3338.1	15.4325	3930.69	22.9378	2919.78	3.95922			3202.53	16.6826	3769.5	22.6566	2768.42	14.9218
3292.88	16.0164			3224.89	15.8372		3328.75	15.041	3932.49	22.786	2918.99	3.85518			3195.74	15.9838	3769.87	22.6857	2768.41	14.8099
3295.39	16.0553			3221.86	15.2404		3342.02	14.9587	3932.33	22.627	2917.32	3.95697			3207.93	16.1014	3770.87	22.8092	2768.14	14.7276
3296.2	15.84			3214.36	15.6736		3338.2	14.6433	3933.04	22.6058	2917.11	3.81715			3193.88	15.9456	3770.96	22.8825	2768.47	14.5965
3296.26	16.0753			3222.92	15.7223		3342.06	14.4757	3933.49	22.5014	2916.73	3.69881			3208.11	16.177	3771.22	22.8775	2766.01	14.7232
3298.09	16.2225			3210.9	16.2489		3336.85	15.405	3934.16	22.6948	2914.81	3.84601			3203.56	16.4624	3770.96	22.8433	2765.74	14.6347
3300.16	16.3374			3221.42	16.0463		3345.26	14.9083	3934.29	22.6697	2911.92	3.98249			3201.72	16.4279	3771.27	22.8184	2763.75	14.72
3310.51	15.2991			3213.66	15.4863		3346.69	15.0258	3934.63	22.6037	2910.67	4.00277			3203.57	16.2591	3771.73	23.0258	2765.19	14.4697
3294.49	15.9885			3213.31	16.549		3342.42	14.4384	3934.16	22.4769	2910.02	3.9186			3214.1	15.8737	3770.86	22.8984	2763.71	14.5125
3303.66	16.5578			3212.73	16.2325		3346.3	15.0035	3934.35	22.4341	2907.2	4.07185			3208.84	16.3328	3771.28	22.9873	2764.11	14.3573
3304.44	16.724			3218.16	15.9145		3347.39	14.4085	3935.76	22.4084	2905.2	4.11415			3202.28	16.7697	3771.28	22.7152	2761.58	14.4911
3306.81	16.9343			3215.72	15.4188		3348.25	15.117	3937.56	22.3465	2907.47	3.79237			3214.45	15.861	3770.44	22.9619	2762.36	14.3113
3319.27	15.1887			3212.73	15.849		3350.46	15.2198	3937.15	22.4627	2904.75	3.9593			3212.45	17.13	3771.77	23.0389	2760.23	14.403
3302.25	16.516			3215	14.8651		3352.2	14.7158	3939.01	22.4567	2903.39	3.90327			3212.22	16.0501	3771.04	22.8935	2742.28	15.9456
3323.65	15.1713			3203.36	15.6929		3354.59	14.8385	3938.74	22.5284	2904.03	3.6828			3219.76	16.4805	3771.12	22.998	2739.99	16.0524
3304	16.3839			3214.35	15.0298		3354.47	15.1877	3939.43	22.6614	2900.33	3.96695			3210.5	15.6626	3771.2	22.8279	2744.56	15.5284
3322.82	15.4721			3201.53	16.0576		3359.14	14.9909	3941.04	22.6059	2898.46	3.9541			3221.26	15.9395	3771.2	22.9905	2744.57	15.4168
3308.96	15.4145			3210.38	16.182		3356.49	14.6892	3941.97	22.4109	2897.93	3.96272			3217.7	15.6942	3772.22	22.8909	2739.16	15.833
3322.07	15.7851			3206.38	16.0904		3358.02	14.5481	3943.31	22.2741	2898.4	3.70238			3221.76	15.7156	3771.59	22.9407	2737.38	15.8923
3321.33	14.3636			3204.57	16.1983		3361.37	14.7836	3943.9	22.4868	2895.91	3.87464			3220.44	15.9998	3772.91	23.0076	2735.5	15.9502
3314.25	16.0243			3208.18	15.7638		3359.5	15.0021	3945.59	22.3203	2893.9	3.8645			3222.42	16.0425	3771.83	22.998	2735.68	15.827
3322.64	15.434			3199.6	16.1603		3366.41	15.4719	3945.14	22.6055	2892.09	3.89997			3223.18	15.8333	3771.86	22.9357	2734.73	15.8082
3327.22	14.8134			3204.94	16.2102		3363.15	15.0624	3946.34	22.6156	2891.81	3.91168			3224.01	16.003	3771.59	22.9353	2735.36	15.6521
3320.2	14.9995			3202.1	16.2876		3367.62	15.0478	3947.22	22.4717	2891.35	3.80043			3221.81	16.2669	3771.54	22.9346	2736.94	15.3766
3322.93	15.7221			3202.28	15.9645		3366.73	15.0667	3947.81	22.4302	2890.43	3.78042			3232.2	16.1874	3771.99	22.9807	2733.79	15.5855
3335.02	14.5657			3200.6	16.2999		3368.99	14.9426	3948.46	22.5901	2887.77	3.82708			3225.62	15.8572	3770.97	22.9925	2733.42	15.508
3319.11	15.9913			3202.19	16.0049		3369.15	14.9747	3949.07	22.6378	2886.11	3.93641			3228.64	16.1752	3771.07	22.8641	2732.04	15.5329
3334.18	14.9078			3198.63	16.061		3370.5	15.1416	3949.06	22.4762	2885.86	3.8515			3234.27	15.9497	3769.47	22.8143	2733.41	15.3117
3331.68	15.7014			3198.94	16.0459		3372.79	15.1599	3950.29	22.495	2884.81	3.77213			3231.01	15.6666	3770.68	22.8238	2731.04	15.4123
3338.03	14.8055			3199.57	15.9183		3375.07	14.2966	3951.22	22.5884	2882.07	3.92726			3237.77	15.9631	3771.06	22.8157	2731.52	15.2803
3332.61	14.9081			3198.44	15.8155		3374.14	15.291	3952.67	22.3727	2883.73	3.72786			3228.53	16.165	3770.39	22.7943	2730.99	15.2122
3336.28	14.8492			3195.86	15.8818		3376.31	15.4701	3952.58	22.315	2880.16	3.90605			3234.79	15.3323	3770.89	22.9239	2730.18	15.1738
3339.85	14.6694			3197.43	16.0526		3377.47	15.4077	3953.83	22.2894	2881.1	3.74939			3238.96	16.0819	3770.25	22.7599	2730.44	15.0673
3335.75	15.4387			3198.43	15.6804		3379.42	15.5681	3954.53	22.4487	2881.69	3.52624			3232.48	16.3063	3770.6	22.9241	2729.11	15.0833
3347.18	14.9103			3194.06	15.8846		3379.93	15.5739	3954.79	22.5153	2878.37	3.67581			3237.97	15.2864	3770.82	23.0073	2728.68	15.0197
3338.43	14.9502			3189.58	16.2475		3382.4	15.5576	3955.61	22.446	2876.46	3.77284			3235.41	16.5741	3770.79	22.8811	2728.15	14.9539
3340.49	15.2109			3199.13	15.9365		3382.53	15.6541	3956.86	22.5803	2874.64	3.9043			3241.81	15.9909	3770.81	22.9859	2727.79	14.888
3343.11	15.1067			3193	15.7524		3382.82	15.7839	3957.25	22.3833	2876.91	3.48597			3242.88	15.9925	3771.61	23.0019	2727.38	14.8268
3346.53	14.7807			3194.37	15.6004		3385.51	15.795	3959.07	22.4797	2874.71	3.50025			3246.45	16.102	3770.88	22.8304	2727.14	14.7509
3345.32	14.8619			3184.78	16.7276		3391.3	14.3061	3958.9	22.4221	2873.08	3.65419			3242.53	15.8973	3771.9	22.981	2726.61	14.6922
3344.47	14.984			3195.81	15.9915		3387.82	14.28	3961.02	22.4622	2872.51	3.58553			3247.48	15.5671	3770.95	22.7833	2725.93	14.6588
3353.15	14.6042			3189.42	15.7317		3384.56	14.4158	3960.91	22.5162	2870.16	3.74915			3246.42	15.5304	3770.14	22.7077	2725.57	14.5747
3343.94	14.8721			3191.75	15.4091		3389.83	15.6425	3962.5	22.6907	2869.3	3.67662			3248.75	15.4446	3770.42	22.8649	2725.31	14.4995
3354.95	14.5088			3180.23	16.3892		3391.05	14.1334	3963.86	22.7341	2868.51	3.66388			3248.36	15.4761			2724.93	14.4393
3348.58	14.7351			3195.74	15.3349		3388.25	16.0425	3963.65	22.5858	2867.62	3.59265			3251.09	15.4238			2724.51	14.3599
3350.71	15.1903			3177.55	16.2739		3398.42	14.7809	3964.21	22.7587	2865.16	3.6926			3247.97	15.7499			2724.08	14.3018
3355.07	14.5935			3188.57	16.1946		3393.9	14.4473	3964.65	22.6474	2862.69	3.7968			3251.93	15.7916			2724.11	14.1882
3355.9	14.6964			3180.31	16.8254		3397.9	14.1752	3965.71	22.8163	2862.28	3.76652			3253.18	15.7023			2723.36	14.1538
3351.23	15.4876			3191.65	15.6279		3391.48	15.0395	3965.8	22.729	2859.79	3.89447			3247.87	16.0719			2722.9	14.0874
3360.78	15.063			3171.8	16.9699		3399.72	14.1154	3965.63	22.7411	2858.26	3.84062			3256.7	15.9309			2723.28	13.9496
3357.87	15.282			3191.26	16.1694		3396.36	15.9312	3966.64	22.8478	2858.49	3.69952			3253.95	15.6751			2722.3	13.9399
3362.35	15.021			3177.3	16.3155		3400.94	14.3066	3967.9	22.9015	2854.86	3.82563			3256.75	15.8245			2721.53	13.9131
3360.21	15.0577			3185.69	15.5575		3400.9	14.5665	3968.67	22.7986	2854.55	3.80361			3255.54	15.9523			2721.51	13.8096
3362.91	14.9854			3169.13	16.7816		3403.99	14.5732	3968.67	22.7905	2855.04	3.65425			3259.14	15.9951			2721.32	13.7131
3362.23	15.0642			3182.7	15.7586		3403.34	14.3208	3968.62	22.9258	2855.46	3.50516			3259.06	16.0957			2721.14	13.6291
3363.64	15.1009			3168.92	17.5037		3405.66	14.4203	3968.82	22.973	2852.51	3.53565			3259.91	15.9976			2720.07	13.6187
3365.13	15.2842			3187.5	16.2521		3408.07	14.5536	3968.33	22.9913	2851.05	3.77473			3259.5	16.1618			2719.6	13.5545
3367.41	15.3533			3166.38	16.5114		3408.96	14.312	3969.39	22.9816	2849.35	3.77623			3261.7	16.2661			2719.68	13.4509
3370.11	15.3054			3176.89	16.2223		3405.67	14.6566	3969.44	23.0393	2850.07	3.5834			3266.59	15.4719			2718.58	13.4565
3370.08	15.3737			3171.56	16.2694		3400.75	15.4742	3968.58	23.2241	2847.87	3.55654			3262.37	16.1862			2718.56	13.3498
3370.32	15.4505			3171.3	16.9181		3420.99	15.3496			2847.41	3.58531			3266.88	16.0283			2718.53	13.249
3373.54	15.5299			3173.59	15.5841		3408.35	14.2703			2846.55	3.55123			3264.78	16.2055			2717.98	13.2178
3371.46	15.6565			3165.01	16.6682		3414.61	14.2717			2843.55	3.5978			3267.2	16.6245			2717.32	13.1675
3377.42	15.6657			3167.11	17.1327		3404.42	15.6093			2843.64	3.51587			3270.09	15.3894			2717.16	13.0705
3374.51	15.7322			3167.53	17.2053		3424.21	14.5189			2844.2	3.328			3271.41	16.3585			2716.74	12.9945
3376.52	15.7547			3169.89	16.3239		3416.63	14.1806			2839.17	3.64549			3269.65	15.2164			2716.21	12.9607
3384.39	15.085			3168.67	16.3458		3417.06	14.531			2841.23	3.41664			3275.18	16.4115			2715.67	12.8928
3382.25	13.8838			3162.92	16.2661		3419.9	14.4092			2840.2	3.28696			3263.71	15.4148			2715.47	12.8157
3371.7	14.9614			3161.63	16.8323		3421.84	14.7049			2840.36	3.2279			3286.68	15.1509			2714.47	12.8046
3387.13	14.3594			3173.1	15.8533		3421.79	14.2859			2836.34	3.4084			3267.06	15.8773			2714.85	12.653
3376.36	15.2695			3156.29	16.1957		3423.29	14.5804			2834.66	3.44171			3284.14	15.4951			2714.31	12.614
3392.04	13.9148			3160.5	16.6613		3425.07	14.3908			2834.36	3.36917			3267.31	15.8784			2713.99	12.5424
3378.58	15.8419			3160.15	16.6323		3425.83	14.6142			2831.11	3.5492			3284.18	15.3028			2713.2	12.5022
3396.38	14.3884			3161.54	16.5197		3426.9	14.6284			2829.41	3.56657			3281.2	16.2687			2712.64	12.4542
3380.88	15.8474			3159	16.3942		3429.73	14.7021			2829.63	3.40172			3276.11	15.5208			2712.79	12.324
3397.48	14.3154			3158.2	16.5412		3428.82	14.971			2826.21	3.61166			3289.06	15.6384			2712.74	12.233
3381.64	15.8753			3157.88	16.3842		3432.37	14.9747			2825.69	3.56507			3277.39	15.2637			2711.11	12.2605
3402.97	14.2988			3156.98	16.4796		3433.74	14.9136			2824.9	3.48865			3291.54	15.8072			2711.09	12.1663
3385.75	14.3485			3156.57	16.2786		3434.1	15.0678			2824.23	3.47387			3278.57	15.6903			2710.88	12.0976
3396.27	15.8005			3155.13	16.2806		3436.2	14.9997			2822.07	3.49973			3297.1	15.9552			2710.11	12.0333
3392.01	14.9637			3153.93	16.24		3436.47	15.3285			2821.46	3.46239			3287.44	14.8605			2709.58	11.9834
3406.88	14.8891			3153.99	16.0994		3440.12	15.0129			2821.15	3.3145			3293.47	16.0151			2709.52	11.8738
3399.33	13.8719			3152.47	16.4265		3439.43	15.2367			2818.67	3.5454			3290.23	16.0157			2709	11.8263
3404.34	14.0399			3154.87	16.1354		3443.16	15.344			2818.75	3.35376			3295.75	15.1221			2708.24	11.7875
3399.17	14.5032			3151.29	16.0368		3444.25	15.4251			2816.57	3.41009			3295.3	15.2192			2707.86	11.7225
3403.91	14.4208			3150.32	15.9313		3447.82	15.1927			2815.74	3.48419			3296.8	15.104			2707.71	11.6354
3391.84	16.0567			3148.52	16.389		3443.9	14.4782			2813.52	3.55934			3295.5	15.0703			2706.56	11.6402
3418.23	14.8072			3150.07	16.0639		3444.36	15.5722			2812.95	3.46167			3296.51	15.1042			2706.44	11.5427
3399.45	14.9224			3148.41	16.1485		3448.05	15.8425			2811.91	3.44783			3297.74	15.1573			2705.95	11.4684
3417.1	15.5356			3149.49	15.8981		3452.32	15.4498			2809.72	3.39666			3298.05	15.5387			2706.28	11.3548
3408.91	14.5722			3146.53	15.8572		3453.53	14.4822			2809.87	3.34876			3302.86	15.7271			2705.86	11.289
3414.1	14.4412			3145.19	16.2552		3446.45	15.4836			2809.2	3.29641			3303.7	15.6235			2705.28	11.2431
3411.82	14.3729			3147.16	15.9617		3452.49	15.2703			2807.57	3.38527			3304.44	15.5913			2704.95	11.1407
3414.32	14.621			3143.69	15.9838		3460.53	14.7171			2806.32	3.34413			3303.77	15.6513			2704.1	11.13
3414.4	14.4653			3144.96	15.5967		3455.53	14.2975			2806.1	3.30392			3304.24	15.6642			2703.94	11.0393
3418.13	14.5505			3141.69	15.7939		3460.3	13.8017			2803.97	3.38371			3307.13	15.8725			2703.3	10.9963
3417.96	14.4228			3140.16	15.615		3454.49	15.145			2804.65	3.19769			3308.31	16.0377			2703.16	10.9081
3417.48	14.6033			3140.6	15.6098		3461.35	14.2186			2801.33	3.33502			3308.59	15.8771			2702.34	10.8701
3420.73	14.7528			3139.9	15.7617		3463.16	14.4895			2799.68	3.32844			3310.79	16.1517			2701.67	10.8271
3424.2	14.7482			3140.72	15.5996		3456	15.5527			2799.64	3.23963			3310.96	15.981			2700.84	10.8056
3422.9	14.6969			3137.06	15.7846		3471.55	14.3415			2798.65	3.19285			3313.16	16.1516			2700.72	10.7068
3425.77	14.9402			3139.58	15.7076		3465.72	14.5314			2795.64	3.30101			3315.06	16.4097			2699.65	10.7035
3428.5	15.0833			3139.11	15.707		3462.81	14.6313			2794.49	3.30259			3320.04	15.5827			2699.91	10.5844
3429.03	15.229			3135.47	15.4632		3467.3	14.7828			2792.52	3.3511			3312.59	16.1394			2699.4	10.5223
3430.95	15.0497			3134.5	15.5861		3469.18	14.9704			2791.39	3.38196			3319.86	15.7136			2698.62	10.4871
3432.09	15.0313			3133.62	15.507		3471.59	14.5405			2789.43	3.34436			3315.41	16.3241			2698.33	10.4015
3428.75	15.1229			3135.36	15.5148		3467.36	15.3634			2790.45	3.18933			3320.22	16.8793			2697.31	10.399
3431.73	15.2345			3133.49	15.1955		3474.65	14.595			2789.8	3.13657			3331.93	14.4902			2696.95	10.3236
3436.89	15.2559			3128.06	15.7878		3475.43	14.7397			2786.54	3.35656			3313.43	15.758			2697.35	10.1819
3435.67	14.4729			3134.17	15.4202		3475.08	14.6041			2786.05	3.27997			3322.87	16.0279			2695.84	10.2094
3433.7	15.3463			3127.79	15.8879		3474.75	15.2338			2784.03	3.34939			3337.13	14.9766			2696.2	10.0724
3437.09	15.5709			3133.81	15.4369		3479.71	14.7209			2783.68	3.38137			3314.48	16.0732			2694.95	10.1022
3450.17	14.8272			3121.32	16.0202		3477.89	14.5836			2782.95	3.21102			3336.58	15.1939			2695.43	9.95091
3434.64	14.7786			3135.41	15.5708		3481.14	14.739			2782.57	3.1712			3327.1	14.3141			2694.77	9.90524
3445.48	15.607			3128.43	15.2027		3479.08	14.7586			2779.06	3.3124			3330.53	15.7384			2694.54	9.83728
3451.37	14.5831			3127.29	15.0213		3482.3	14.7129			2779.15	3.20742			3322.49	15.0586			2693.37	9.84093
3444.92	14.4862			3123.69	15.0654		3483.36	15.157			2777.66	3.24242			3339.13	15.7922			2692.6	9.81618
3450.13	14.6686			3127.93	15.428		3486.95	14.665			2776.95	3.24835			3328.36	16.0361			2692.56	9.70283
3446.17	14.856			3126.89	15.0058		3486.12	14.985			2776.44	3.11284			3341.7	14.5816			2691.94	9.66412
3447.13	15.3355			3122.52	14.7569		3487.49	14.8149			2774.77	3.19117			3333.14	15.533			2691.31	9.59917
3455.8	15.3192			3123.86	14.865		3488.94	15.0992			2773.84	3.10942			3332.25	14.8299			2691.32	9.50115
3447.95	15.4038			3122.45	15.3129		3490.33	15.0776			2771.35	3.31557			3340.27	15.8094			2690.74	9.44749
3460.18	14.879			3124.79	14.8561		3490.44	15.2736			2770.6	3.26939			3334.35	14.9264			2689.55	9.46105
3457.69	14.2452			3120.53	15.0683		3493.28	14.6979			2771	3.08115			3345.83	15.1673			2689.82	9.33959
3455.46	14.2228			3122.22	15.3822		3490.73	15.2425			2769.42	3.04458			3334.89	14.7635			2689.43	9.27715
3461.46	14.3428			3115.99	15.8034		3495	15.4009			2765.97	3.32469			3349.71	15.9522			2688.79	9.22524
3460.61	14.0666			3122.18	14.8681		3496.9	15.4247			2765.18	3.24989			3328.99	15.4622			2687.19	9.25775
3460.05	14.3914			3115.87	15.6633		3501.05	14.2775			2764.92	3.17085			3355.39	14.6358			2687.29	9.15849
3462.52	14.3787			3121.36	14.8421		3494.12	14.8414			2764.22	3.12118			3339.91	15.4347			2686.52	9.11309
3463.57	14.9713			3114.76	15.5287		3497.07	15.6896			2762.45	3.19741			3339.03	16.3589			2686.01	9.0489
3467.81	15.1006			3119.77	14.7611		3505.34	15.0272			2760.62	3.20766			3351.72	14.412			2685.65	8.99472
3468.73	14.7622			3106.47	15.4542		3501.62	14.7176			2759.62	3.18466			3342.86	14.7969			2685.81	8.8678
3466.09	14.7172			3118.72	16.054		3499.15	15.0411			2760.25	3.03467			3353.44	14.8632			2684.42	8.89703
3470.09	14.8395			3112.5	15.6657		3504.92	15.9741			2757.57	3.13299			3335.96	15.7762			2684.02	8.81674
3472.32	14.5727			3119.97	14.9933		3509.73	15.222			2755.84	3.18957			3363.21	14.8199			2683.2	8.80848
3472.31	14.7323			3107.84	15.7192		3507.7	15.5267			2758.51	2.80816			3351.29	14.6514			2682.69	8.75343
3471.21	14.8261			3113.29	14.8929		3504.07	14.9441			2755.31	2.95876			3347.79	14.3737			2682.26	8.681
3477.05	14.88			3107.83	15.9215		3511.55	15.7442			2754.37	2.97418			3351.78	14.2835			2682.14	8.59739
3479.89	14.7292			3109.95	16.3003		3507.93	14.8516			2752.58	2.96566			3352.6	14.6326			2681.63	8.55381
3474.97	14.2715			3120.44	14.8001		3511.51	14.8643			2749.49	3.19325			3357.26	14.308			2681.45	8.45617
3477.14	15.0008			3102.45	15.2632		3512.23	14.9506			2750.07	2.93189			3359.06	14.7789			2680.91	8.3904
3480.92	15.203			3114.45	15.4825		3511.69	15.4095			2748.3	2.93873			3356.71	14.9725			2678.6	8.49938
3480.7	15.0417			3102.66	15.6287		3516.78	15.1719			2747.45	2.93539			3357.78	14.97			2679.41	8.34551
3482.74	15.2152			3106.05	16.0276		3515.92	14.8127			2745.26	3.07493			3361.38	15.0021			2679.04	8.27527
3487.87	14.5902			3108.3	15.1918		3516.57	15.342			2744.93	2.93762			3364.04	14.855			2677.81	8.26367
3482.7	15.0698			3101.81	15.8665		3523.09	14.946			2742.21	3.03734			3361.89	14.8845			2677.86	8.1692
3486.02	15.3434			3106.94	15.9666		3517.29	15.1799			2740.72	3.05986			3361.6	14.8749			2678.13	8.03539
3488.37	14.7623			3107.28	15.4898		3521.44	15.4987			2739.72	2.94403			3365.88	14.9837			2676.66	8.07767
3489.17	15.2016			3100.3	14.9172		3520.85	15.488			2741.12	2.82193			3367.06	14.8055			2675.99	8.0271
3491.01	14.987			3104.31	15.4761		3527.47	15.1464			2739.58	2.82174			3365.06	15.0516			2674.54	8.06166
3491.98	14.8857			3095.17	15.6928		3524.5	15.2338			2740.63	2.68258			3366.69	15.1178			2674.27	7.97651
3489.38	15.2136			3106.96	15.1848		3527.63	15.4701			2737.1	2.84334			3371.65	14.8986			2673.82	7.91926
3498.12	15.4832			3098.76	15.2223		3529.86	14.173			2734.76	2.87631			3366.2	14.9199			2673.35	7.85382
3495.17	14.8843			3096.48	15.11		3523.42	14.9783			2732.17	3.06154			3375.8	15.0252			2672.88	7.80229
3498.94	15.3438			3096.17	15.8352		3537.08	14.8435			2730.68	3.14471			3374.13	15.0836			2672.57	7.71833
3497.95	14.7933			3096.75	15.7337		3525.77	14.8143			2731.16	2.86761			3375.6	15.0248			2671.73	7.70259
3497.6	15.4812			3092.6	15.7213		3535.42	15.0371			2730.94	2.79155			3376.48	14.9664			2670.71	7.69296
3503.56	15.1018			3094.1	15.7661		3530.67	15.0233			2727.54	2.93121			3375.19	15.1332			2671.55	7.50755
3504.99	15.217			3098.53	15.3769		3535.06	15.3654			2728.2	2.88618			3378.84	15.2423			2670.4	7.51274
3504.68	14.9979			3092.56	15.5417		3538.9	14.5553			2728.04	2.65581			3380.95	15.1387			2669.45	7.50467
3507.93	15.0208			3092.51	15.4944		3533.33	15.2641			2726.97	2.6778			3379.31	15.2216			2668.68	7.45445
3504.55	14.8702			3090.05	15.6997		3539.33	14.932			2726.29	2.65662			3380.34	15.1404			2668.73	7.35215
3507.84	15.0925			3088.43	15.4756		3538.12	15.3276			2724.49	2.69728			3383.68	15.3274			2668.77	7.23928
3510.24	15.1818			3092.67	15.1536		3541.2	14.9332			2725.34	2.43952			3383.33	15.3685			2666.49	7.35835
3511.98	15.2821			3087.54	15.2679		3544.54	14.9092			2721.53	2.73131			3385.39	15.6327			2666.59	7.24753
3512.71	15.3612			3087.52	15.0101		3545.43	14.8504			2721.66	2.57215			3388.48	15.681			2666.48	7.15314
3512.79	15.2485			3086.15	15.4042		3544.67	14.9548			2718.41	2.72203			3393.7	15.1789			2665.86	7.11567
3513.79	15.2156			3082.93	15.6452		3546.31	15.0905			2718.78	2.58588			3383	14.2179			2664.18	7.15716
3515.6	15.6197			3088.42	15.6697		3549.97	15.1767			2717.24	2.60002			3390.66	15.6704			2663.86	7.07303
3518.85	15.6408			3084.76	15.2624		3548.37	15.5505			2714.89	2.7034			3397.2	14.2092			2663.64	6.99712
3520.03	15.3094			3082.73	15.274		3555.06	15.355			2713.01	2.72047			3386.86	15.4043			2663.49	6.91794
3520.29	15.4777			3083.33	15.2913		3552.53	15.4024			2712.12	2.7535			3392.28	15.935			2662.52	6.89181
3523.96	14.8308			3081.49	15.7842		3553.84	15.5189			2713.5	2.53307			3404.1	15.6261			2661.72	6.84968
3521.75	15.6997			3079.59	15.5628		3555.84	15.3386			2708.89	2.72392			3386.72	14.7773			2660.68	6.84477
3532.23	14.9532			3085.96	15.0322		3558.1	15.5234			2708.57	2.61967			3407.2	14.9104			2661.1	6.71718
3522.24	15.5487			3076.75	15.3504		3556.99	15.451			2706.68	2.7206			3396.21	13.723			2660.19	6.68108
3531.71	15.0475			3079.59	15.2551		3558.71	15.464			2706.73	2.62984			3390.66	15.5597			2659.79	6.62201
3530.31	15.2238			3079.91	15.4879		3560.22	15.6404			2707.89	2.44074			3406.17	15.6469			2658.42	6.64982
3531.21	14.9862			3079.1	14.6178		3559.91	15.6743			2705.72	2.45244			3394.61	14.9978			2658.77	6.51204
3527.85	15.6737			3074.71	15.1066		3561.3	15.6875			2705.03	2.38234			3410.98	14.3561			2657.07	6.55444
3538.38	15.0653			3074.84	15.0836		3566.27	15.5608			2702.17	2.60994			3397.11	15.4211			2656.53	6.50234
3535.09	15.4602			3074.64	15.4627		3562.96	15.8596			2702.07	2.4563			3412.75	14.1682			2656.13	6.43176
3538.15	15.0811			3074.61	15.5605		3569.02	15.7243			2700.22	2.51567			3394.16	14.9958			2654.42	6.49103
3536.83	15.2093			3073.38	15.3254		3565.15	15.9096			2698.74	2.56431			3417.59	14.4974			2655.5	6.29164
3538.4	15.2638			3075.31	14.6668		3567.92	16.0785			2697.22	2.62901			3405.05	14.5473			2655.05	6.2284
3541.75	15.3221			3065.9	15.9174		3568.24	16.1085			2696.2	2.56454			3404.23	14.6254			2653.53	6.24568
3543.44	15.0873			3075.35	15.2717		3571.21	16.0135			2696.11	2.43058			3418.39	14.8462			2653.13	6.20215
3543.11	15.2052			3069.23	14.9654		3574.69	15.3976			2695.27	2.37744			3408.9	14.5141			2651.42	6.25059
3544.54	15.3209			3068.19	15.7706		3574.65	15.8689			2691.74	2.62088			3411.66	14.382			2650.76	6.20214
3545.7	15.3784			3073.13	14.7382		3573.09	15.1732			2692.5	2.48563			3413.13	14.3859			2649.69	6.20471
3547.56	15.3582			3064.39	15.2201		3576.25	15.912			2690.59	2.48009			3420.54	15.6421			2650.08	6.06085
3549.86	15.4781			3067.96	15.3768		3579.52	15.8091			2690.52	2.35442			3416.93	14.2779			2648.19	6.13101
3551.49	15.6188			3065.11	15.3483		3580.04	15.0391			2687.09	2.55714			3412.01	14.6511			2648.11	6.02796
3551.98	15.642			3064.12	15.3198		3577.03	15.8916			2686.42	2.43323			3423.65	14.6613			2647.79	5.95303
3553.03	15.6502			3064.69	15.4078		3582.02	15.5869			2684.88	2.57125			3420	14.691			2646.6	5.97064
3556.88	15.6375			3063.41	15.36		3584.28	15.4339			2683.9	2.47035			3424.28	13.9926			2647.03	5.83683
3555.95	15.7883			3064.26	15.3484		3583.26	15.3199			2682.35	2.57205			3417.4	14.0841			2645.71	5.8395
3556.09	15.8517			3063.28	15.1091		3581.65	15.9111			2681.64	2.55007			3421.52	14.6269			2646.08	5.70552
3558.06	16.0712			3059.01	15.1299		3587.27	15.4108			2680.72	2.47263			3425.88	14.6142			2645.14	5.69925
3560.09	16.0243			3060.27	15.4267		3584.25	15.4795			2679.26	2.51212			3426.82	14.3767			2643.8	5.71142
3561.6	16.1264			3057.72	15.5319		3590.73	15.5061			2680	2.31431			3425.4	14.8444			2642.88	5.69329
3567.5	15.8349			3065.76	15.1906		3585.98	16.31			2677.97	2.3513			3427.55	14.5861			2643.06	5.57935
3560.85	16.1881			3053.17	15.0622		3593.84	16.1724			2676.28	2.45155			3429.88	14.7112			2641.67	5.58754
3563.58	16.3578			3058.95	15.3671		3592.84	15.1759			2674.75	2.4535			3428.1	14.423			2639.94	5.63966
3570.65	15.7878			3056.13	15.6101		3588.64	15.4693			2673.53	2.42743			3430.83	14.4869			2640.02	5.5505
3566.28	16.1021			3058.3	14.9398		3595.47	15.5805			2672.1	2.4722			3431.87	14.7035			2640.27	5.43504
3571.1	15.8617			3054.03	15.3385		3592.18	15.7937			2671.66	2.42728			3431.69	14.4043			2638.27	5.5131
3574.86	16.2701			3053.82	15.0445		3599.6	15.6623			2669.59	2.55685			3434.45	14.5891			2636.11	5.60365
3576	14.9495			3050.77	15.8217		3595.59	15.4569			2669.5	2.38509			3436.49	14.6557			2636.56	5.44701
3567.8	15.67			3055.1	15.5732		3598.54	15.6316			2666.31	2.61672			3435.21	14.7181			2636.04	5.40111
3578.9	16.0648			3053.06	15.244		3598.32	15.5356			2665.49	2.50261			3438.25	14.8049			2635.53	5.34033
3574.65	15.6698			3052.82	15.212		3599.56	15.6959			2664.82	2.41681			3436.71	14.7964			2634.26	5.36442
3578.44	15.5271			3051.24	15.3311		3601.21	15.754			2664.03	2.30942			3439.47	14.9272			2635.08	5.18273
3578.99	15.837			3048.72	15.2889		3600.33	15.9363			2661.95	2.43027			3439.86	14.8641			2634.12	5.17366
3579.95	15.8907			3045.92	15.1943		3605.19	15.8778			2660.97	2.34627			3441	14.746			2632.49	5.20773
3585.03	15.505			3049.11	14.9759		3605.13	15.9619			2661.51	2.2178			3442.22	15.1688			2632.41	5.12522
3581.58	16.0249			3044.44	14.7898		3604.05	15.8697			2658.12	2.43759			3444.77	15.3279			2631.13	5.13302
3582.08	15.5083			3042.51	15.2288		3605.24	16.1383			2657.89	2.2955			3445.76	15.0254			2630.72	5.06156
3587.64	15.7732			3044.5	15.3459		3608.4	15.9606			2656.58	2.46121			3443.88	14.1915			2629.86	5.04997
3587.91	15.4577			3048.18	14.8702		3610.01	16.0334			2654.14	2.44467			3445.75	15.3023			2628.95	5.02147
3588.61	15.5672			3040.96	15.043		3610.2	16.0206			2652.93	2.41822			3450.84	14.5032			2627.66	5.03944
3590.6	15.641			3041.76	15.3241		3610.55	16.1938			2653.09	2.29621			3445.84	15.3316			2626.7	5.01479
3590.78	15.4474			3043.85	15.0268		3612.24	15.9745			2649.66	2.4212			3450.21	15.5749			2626.01	4.98444
3591.61	15.5679			3040.58	15.0592		3614.09	16.329			2650.07	2.37575			3457.65	14.3336			2625.68	4.9163
3592.88	15.7193			3040.95	14.9115		3614.35	16.4307			2649.21	2.38141			3447.93	14.8347			2625.28	4.85085
3592.41	16.0516			3038.59	14.9469		3616.72	16.1873			2648.2	2.24581			3453.53	15.131			2624.71	4.80106
3595.74	15.7105			3037.2	15.073		3616.38	16.1855			2646.38	2.33009			3454.97	15.8112			2622.92	4.86594
3595.72	15.9126			3039.34	14.9998		3619.31	16.0302			2642.82	2.44324			3455.51	15.9115			2623.31	4.72891
3599.57	15.9964			3036.35	14.8697		3621.55	16.4999			2645.77	2.15366			3461.29	15.4498			2623.55	4.61267
3598.01	16.0935			3037.15	14.8552		3622.34	16.4991			2643.21	2.19594			3453.49	14.9348			2620.26	4.80578
3603.25	15.932			3037.29	14.7628		3626.57	16.4264			2642.69	2.10617			3463.12	15.438			2619.6	4.76901
3601.42	16.4571			3036.85	14.793		3627.27	16.3631			2640.34	2.20447			3458.97	14.7648			2619.9	4.65107
3605.53	15.9763			3036.12	14.7474		3624.54	16.7341			2639.21	2.25601			3461.61	14.6126			2619.57	4.55714
3604.68	16.1391			3034.09	14.4589		3638.48	15.2625			2639.52	1.99436			3457.13	15.1211			2619.2	4.50646
3607.7	16.1882			3032.62	14.3961		3620.14	16.394			2637.09	2.12207			3468.45	14.7985			2618.11	4.49805
3608.29	16.2056			3031.93	14.5374		3632.96	16.5232			2633.16	2.42084			3459.36	14.8695			2616.81	4.5076
3610.19	16.2801			3031.26	14.4678		3632.64	16.6332			2634.94	2.10191			3473.65	14.9235			2615.93	4.49289
3610.07	16.334			3030.71	14.3973		3636.49	16.6995			2634.27	2.13009			3466.62	15.1237			2615.83	4.40577
3610.92	16.2062			3029.73	14.4471		3636.4	16.6598			2630.77	2.21187			3470.29	14.5089			2613.26	4.53399
3613.8	16.1404			3030.67	14.3763		3635.7	16.8778			2630.62	2.17003			3468.35	14.759			2612.66	4.48331
3614.18	16.4189			3029.29	14.1378		3638.49	16.6812			2629.12	2.17137			3470.66	14.4541			2613.85	4.29737
3614.47	16.354			3025.98	13.8468		3637.33	16.893			2627.47	2.164			3469.7	15.5064			2611.85	4.36464
3615.76	16.6937			3024.97	13.725		3640.17	17.0619			2628.76	1.93294			3476.84	15.2407			2612.21	4.22919
3619.74	16.4888			3023.63	14.0525		3640.14	16.9949			2625.92	2.12714			3468.15	14.9854			2609.88	4.33071
3620.34	16.4833			3025.83	14.3563		3641.29	17.0094			2626.99	1.97306			3477.21	14.737			2609.42	4.26321
3620.31	16.3723			3018.73	14.7369		3642.54	17.0157			2622.27	2.23101			3474.7	14.7291			2609.64	4.14697
3621.81	16.7828			3027.7	14.0094		3651.97	16.316			2622.03	2.11562			3479.41	15.2841			2608.77	4.12463
3623.25	16.8938			3022.26	13.7119		3645.72	15.1124			2622.07	2.01217			3478.28	14.7973			2607.6	4.13655
3627.46	16.8625			3022.54	13.6377		3649.15	15.058			2621.41	1.96784			3484.2	14.7068			2607.84	4.00243
3627.02	16.6544			3021.79	13.501		3644.76	15.4773			2620.17	2.0397			3479.2	14.8238			2606.94	3.98565
3625.56	16.8431			3021.43	13.493		3651.73	16.2913			2620.85	1.83969			3484.67	15.0107			2606.36	3.94171
3627.56	17.0149			3009.95	15.4245		3652.4	14.9787			2619.2	1.88707			3483.14	14.7582			2603.6	4.07613
3629.98	17.0383			3027.14	14.321		3649.59	15.7504			2616.74	1.98175			3485.7	14.7177			2603.63	3.98517
3639.83	15.551			3018.04	13.6374		3655.72	15.2728			2613.1	2.1301			3487.89	14.8538			2603.14	3.92583
3624.08	16.4185			3005.42	15.3179		3654.56	15.1697			2613.03	1.99964			3486.93	14.7011			2601.41	3.97327
3631.4	16.8489			3026.43	13.845		3656.27	15.1475			2614.8	1.83345			3486.4	14.8573			2599.7	4.01221
3631.42	17.2235			3004.87	14.3307		3658.01	15.3582			2612.56	1.86025			3491.28	14.9191			2599.28	3.94707
3637.59	16.9752			3017.83	15.2296		3656.35	15.2889			2611.14	1.86759			3489.03	15.1235			2599.09	3.86836
3637.14	17.106			3018.34	13.385		3660.27	15.5902			2608.32	2.02832			3499.24	14.6674			2597.87	3.87228
3638.64	17.2849			2997.76	14.8354		3666.27	14.9596			2606.08	2.04535			3487.89	14.7091			2597.79	3.78195
3637.82	17.4328			3019.75	14.6009		3663.41	15.3852			2605.74	2.03146			3492.91	15.1773			2596.2	3.82333
3649.8	16.378			3003.38	14.7834		3661.07	15.2675			2606.15	1.88711			3494.64	15.1857			2595.04	3.83126
3648.59	14.3712			3014.32	14.0618		3665.04	15.6428			2603.05	2.08425			3497.04	15.0256			2595.69	3.68106
3631.27	16.8779			3003.58	14.503		3667.25	15.7007			2603.32	1.91731			3497.19	15.1763			2595.44	3.59456
3643.4	17.5149			3008.93	13.3723		3668.42	15.7765			2603.41	1.76487			3497.59	15.2162			2593.06	3.71463
3657.79	15.0577			2996.29	14.8212		3670.75	15.6728			2600.69	1.9401			3501	15.0773			2592.1	3.68426
3645.86	15.1613			3009.94	14.6171		3672.77	15.1878			2600.27	1.90915			3500.78	14.7588			2592.03	3.58806
3647.32	15.3515			2998.53	13.6661		3671.12	15.0019			2597.75	1.84886			3503.41	15.078			2590.49	3.62342
3656.62	15.0004			2996.85	15.0293		3671.79	16.119			2594.94	2.06044			3505.42	15.1828			2590.03	3.57459
3644.97	15.1901			2998.67	15.2543		3674.72	16.187			2595.27	1.91913			3503.76	15.3615			2588.53	3.59734
3658.4	15.3141			3000.08	15.3519		3675.31	16.1491			2593.04	2.06145			3507.27	15.4969			2587.17	3.60998
3659.82	14.2653			2999.84	14.4685		3678.18	15.84			2592.65	1.92439			3505.8	15.2545			2586.19	3.61219
[truncated: 604 more rows]

## Sheet: Fig 4
Figure 4	B	Top Plot: (-) TFIIS (-) Rnase H							B	Middle Plot: (+) TFIIS								B	Bottom Plot: (+) Rnase H								C	% Trace with hybrid removal
[truncated: 1,845 more rows]

[truncated: 8 more sheets: Fig 5, Fig S3, Fig S4, Fig S5, Fig S6, Fig S7, Fig S8, Fig S9]
